# Supplementary material for: Biochar Stability Revealed by FTIR and Machine Learning
Source: ACS Sustain Resour Manag. 2025 Apr 29;2(5):842–52. doi: 10.1021/acssusresmgt.5c00104 (PMC12105012; doi:10.1021/acssusresmgt.5c00104)
Supplement: Supplementary file 1 [file rm5c00104_si_001.xlsx]

## Sheet: FTIR_data
	name	temp	feedstock	H.C	O.C	3701	3699	3697	3695	3693	3691	3689	3687	3685	3683	3681	3680	3678	3676	3674	3672	3670	3668	3666	3664	3662	3660	3658	3656	3654	3653	3651	3649	3647	3645	3643	3641	3639	3637	3635	3633	3631	3629	3627	3626	3624	3622	3620	3618
1	BS	0	BS	1.57	0.78	0.000165032	0.000103972	-1.76e-06	-6.05e-05	6.91e-05	0.000125491	0.000252642	0.000305963	0.000153908	0.000211014	0.000140046	-5.33e-05	-0.000128569	-7.69e-05	0.000118379	0.000167335	9.43e-05	0.000377029	0.000744529	0.000853521	0.000851035	0.000735	0.000632872	0.000840184	0.00090073	0.000724066	0.000854729	0.00114636	0.00129771	0.00142059	0.00162711	0.00178241	0.00180498	0.00200305	0.00199696	0.00193579	0.00220324	0.00252753	0.00280484	0.00296094	0.00310742	0.00309961	0.00304785	0.00299105
2	BS	0	BS	1.57	0.78	0.000313017	8.44e-05	1.94e-05	-9.36e-05	-6.79e-05	5.62e-05	0.000303862	0.000370928	0.000159388	0.000164962	0.000184413	9.44e-05	2.58e-05	8.73e-06	0.000163457	0.000324209	0.000253731	0.00040501	0.000668903	0.000725283	0.000776445	0.000715294	0.000519736	0.000661045	0.000874929	0.000833048	0.000900691	0.00111123	0.00123909	0.0013425	0.00140273	0.00156485	0.00161776	0.00167527	0.00161878	0.00169107	0.00205727	0.00234241	0.0025364	0.00256874	0.00281804	0.00281243	0.00268717	0.00262643
3	BS	0	BS	1.57	0.78	0.000117144	-1.37e-05	8.08e-07	-8.99e-05	-1.2e-05	0.000112724	0.000364785	0.000299478	5.9e-05	0.000118443	0.000188957	5.77e-05	4.44e-05	0.000127383	0.000239679	0.000202368	9.93e-05	0.000395291	0.000616466	0.000599553	0.000804676	0.00073582	0.000488373	0.000695558	0.000883413	0.000666493	0.000505862	0.000838571	0.00122163	0.0013034	0.00125676	0.00142768	0.00151982	0.00167161	0.00166671	0.00164307	0.00204781	0.00236313	0.00247807	0.00253069	0.00271586	0.00283434	0.00285636	0.00268572
4	BS200	200	BS	1.53	0.78	-0.000114436	-1.4e-05	7.07e-05	0.000125607	0.000162661	0.00018817	0.000202059	0.000177143	4.35e-05	0.000118255	0.000198292	0.00029274	0.000394477	0.000304149	0.00053116	0.000785408	0.000899291	0.00113713	0.0011304	0.00106926	0.00134146	0.00173519	0.00192355	0.00214877	0.00245387	0.00263446	0.00282836	0.00306904	0.0034435	0.00394045	0.00448953	0.00503674	0.00526045	0.00557809	0.00598229	0.00634779	0.00659976	0.00711538	0.00775925	0.00806368	0.00849977	0.0086544	0.00874388	0.00912724
5	BS200	200	BS	1.53	0.78	-3.54e-05	0.000182071	0.000352288	0.000189948	3.62e-05	7.95e-06	6.74e-05	7.27e-05	-6.22e-05	-8.61e-05	1.27e-05	0.000180345	0.000314991	0.000106796	0.000299679	0.000635271	0.000722631	0.000859608	0.000939623	0.00103129	0.0013187	0.00164604	0.00183304	0.00210367	0.00233628	0.00243536	0.00259485	0.00289136	0.00323791	0.00350805	0.00386528	0.00450059	0.00478832	0.00498541	0.00531007	0.00572097	0.00622223	0.00661988	0.00692752	0.00721265	0.00761337	0.00790814	0.00809179	0.00840441
6	BS200	200	BS	1.53	0.78	0.000350139	0.000299719	0.000240204	0.000328215	0.000336544	0.000244135	0.000159146	2.95e-05	-4.74e-05	-3.42e-05	-9.19e-06	5.96e-05	0.000290083	0.000174087	0.000201321	0.000373986	0.000217766	0.000300838	0.000394664	0.000464226	0.000665061	0.000818641	0.000917877	0.00114277	0.00133171	0.00142726	0.00144744	0.00172074	0.00210464	0.00225834	0.00242739	0.0028271	0.00303138	0.00322892	0.00348474	0.00390985	0.00424791	0.00444037	0.00462024	0.00461377	0.00483378	0.00517345	0.00527984	0.00538422
7	BS250	250	BS	1.27	0.62	0.000153344	-5.27e-05	-2.41e-05	-5.12e-06	-1.93e-05	0.000166576	0.000350959	0.000232935	0.000148819	0.000227193	0.00036894	0.000373498	0.000315665	0.000331346	0.000391921	0.000442553	0.00039583	0.000380097	0.000454869	0.00061956	0.000710956	0.000783762	0.000806185	0.000819119	0.000931473	0.00101282	0.000986993	0.00117497	0.00132876	0.00133708	0.00143858	0.00165487	0.00166961	0.00154891	0.00161099	0.00183901	0.00193147	0.00203665	0.00231791	0.00243809	0.00245277	0.00264896	0.00285568	0.00290575
8	BS250	250	BS	1.27	0.62	7.14e-05	-3.6e-05	7.92e-08	9.56e-06	5.13e-05	0.000235922	0.000375129	0.000369484	0.000305505	0.000169541	0.000157411	0.000211012	0.000240282	0.000298786	0.000322611	0.000223726	0.000103046	0.000182643	0.000498027	0.000751135	0.000914869	0.000983058	0.00101094	0.000979537	0.000979979	0.00098412	0.00104875	0.00125845	0.001328	0.0013467	0.00151516	0.00184855	0.00176833	0.00166497	0.00187247	0.00208721	0.00212675	0.00229393	0.00266675	0.00280315	0.00288956	0.00299284	0.00308344	0.00314399
9	BS250	250	BS	1.27	0.62	0.00021262	0.000107505	0.000110527	9.26e-06	-5.14e-05	-0.000122195	5.29e-05	0.000207865	0.000229511	0.000328599	0.000309651	-2.06e-05	-0.000125405	0.000225522	0.000490171	0.000365016	0.000211924	0.000456469	0.000769192	0.00102681	0.00126523	0.00119465	0.00090464	0.00093953	0.00112686	0.00123994	0.00143456	0.00169409	0.00180919	0.00197499	0.00218464	0.00239486	0.00255973	0.0027458	0.00285099	0.0031139	0.003465	0.00373072	0.00389478	0.00385582	0.00394383	0.00417159	0.00438444	0.00439632
10	BS300	300	BS	0.93	0.38	0.000427279	0.00058596	0.000500707	0.000404373	0.000268185	0.000147127	0.000163788	7.81e-05	-6.77e-05	-6.79e-05	-1.21e-05	6.91e-05	0.00018016	-4e-05	0.000136329	0.000412237	0.000301089	0.000493221	0.000697413	0.000708804	0.000789098	0.000906824	0.00105817	0.00117169	0.00129838	0.00134459	0.00132149	0.00150439	0.00190009	0.00215621	0.00220265	0.00247588	0.00258795	0.00275177	0.00291701	0.00310404	0.0033045	0.00346542	0.00382515	0.00377359	0.00368431	0.0036446	0.00357576	0.00353877
11	BS300	300	BS	0.93	0.38	0.000498061	0.000618832	0.000628206	0.000502964	0.000364217	0.000229882	0.000217272	0.000123654	-8.79e-05	-5.69e-05	-4.24e-05	6.27e-05	0.00022263	6.76e-05	0.000366396	0.000529922	0.000310902	0.000419024	0.000487694	0.00058774	0.000798182	0.000872338	0.000933121	0.00115121	0.0014684	0.00143995	0.00124723	0.00133356	0.00165585	0.00187294	0.00195224	0.00232618	0.00244194	0.002519	0.00270924	0.00305234	0.00339439	0.003551	0.00359302	0.00356199	0.00360621	0.00362657	0.00350322	0.00348016
12	BS300	300	BS	0.93	0.38	0.000246396	0.000371053	0.000338727	0.00023969	0.000182239	7.42e-05	8.89e-05	7.71e-05	-2.67e-05	-4.13e-05	-2.85e-05	1.87e-05	0.000192967	5.17e-05	0.000230562	0.000411085	0.000405522	0.000623294	0.000661052	0.000633357	0.000799772	0.000923467	0.00100985	0.00115936	0.00143761	0.00156411	0.00149386	0.00152092	0.00174529	0.00197591	0.00222706	0.00256535	0.00257605	0.00271051	0.00303515	0.00327003	0.00341682	0.00350314	0.00353632	0.00346737	0.00357733	0.00371395	0.00361575	0.00351649
13	BS350	350	BS	0.73	0.23	0.00029655	0.000481977	0.000472173	0.000285321	9.17e-06	-9.13e-05	-1.88e-06	4.49e-05	3.8e-05	0.000110313	0.000246997	0.000396889	0.000482698	0.000481443	0.000521171	0.000630994	0.000708168	0.000719212	0.000767639	0.000954036	0.00106147	0.00125615	0.00146362	0.00151567	0.00159542	0.00167734	0.00188532	0.0019212	0.0020251	0.00226953	0.00241011	0.00257709	0.00271816	0.00272201	0.00272235	0.00282418	0.00300897	0.00313248	0.00311411	0.00300538	0.00300836	0.00333656	0.00354703	0.00356477
14	BS350	350	BS	0.73	0.23	0.000370346	0.000378173	0.000298789	0.000148198	-1.6e-05	-0.000101762	-6.42e-05	7.38e-05	0.000106664	0.000169941	0.000218435	0.000450752	0.000743926	0.000900831	0.0010204	0.00111439	0.00124477	0.00151273	0.00174885	0.00182923	0.00195804	0.00229801	0.00250832	0.00261613	0.00290688	0.00322505	0.0035016	0.00370977	0.00397375	0.00430429	0.00454084	0.00479384	0.00503143	0.00513743	0.00513893	0.00543613	0.00576723	0.00586397	0.00592765	0.00605326	0.00606867	0.00608868	0.00636067	0.00648557
15	BS350	350	BS	0.73	0.23	0.000255153	8.31e-05	0.000117091	0.000213571	3.2e-05	-0.000172826	-4.53e-05	5.13e-05	0.000132811	0.000294179	0.000272874	0.000265546	0.000334802	0.000444117	0.000671371	0.000663492	0.000483216	0.000518079	0.000649279	0.000630939	0.000645075	0.000813942	0.000930338	0.000911213	0.00101852	0.00129137	0.00143655	0.00147529	0.00155065	0.00163205	0.00172893	0.00191752	0.00218989	0.00230146	0.00224789	0.00242881	0.0024109	0.00229909	0.00240668	0.00251359	0.00257389	0.00269061	0.0028208	0.00280742
16	BS400	400	BS	0.68	0.23	0.000354702	0.00050303	0.000493712	0.000549451	0.000480235	0.000354172	0.000190907	5.94e-05	-0.000129803	-0.00022241	0.000100882	0.000297801	0.000329513	0.000175224	0.000418966	0.000553779	0.000641578	0.00095679	0.00118925	0.00131181	0.00170485	0.0021357	0.00238735	0.00264652	0.00301805	0.00329882	0.00344378	0.00361705	0.0040247	0.0042449	0.0045797	0.00499509	0.00514065	0.00547963	0.00590992	0.00621162	0.00634583	0.00654902	0.00669975	0.00650868	0.00659989	0.0068072	0.00670965	0.00659443
17	BS400	400	BS	0.68	0.23	0.000550094	0.000581113	0.00043686	0.000387921	0.00026632	6.88e-05	0.00015832	0.000129081	-7.05e-05	-0.00010381	-2.53e-05	6.96e-05	0.000240089	0.000145529	0.000454416	0.000630219	0.000443666	0.000651076	0.000922333	0.00104361	0.00127351	0.00156354	0.00185656	0.00228769	0.00249663	0.00245263	0.00249015	0.00277344	0.00311054	0.00354779	0.00394841	0.00442545	0.00454414	0.00464887	0.00494051	0.00527092	0.00558685	0.00571614	0.00583622	0.00577102	0.00581728	0.00578993	0.00557701	0.00565071
18	BS400	400	BS	0.68	0.23	0.000551331	0.000452507	0.000345561	0.000284306	0.000304121	0.000134356	3.65e-05	-4.3e-05	-9.37e-05	-6.48e-06	0.000104967	0.000211717	0.000410498	0.000310699	0.000519441	0.000797826	0.000988268	0.00137492	0.00173686	0.00204363	0.00246507	0.00294418	0.00342283	0.00390993	0.0044285	0.00473315	0.00498355	0.00534289	0.00578374	0.00628649	0.00682591	0.00741471	0.00768403	0.00803394	0.00852426	0.00895344	0.00915144	0.0093068	0.00960678	0.00971324	0.00990726	0.0100046	0.00988836	0.00985353
19	BS500	500	BS	0.48	0.15	0.000414649	1.86e-05	-4.66e-05	0.00010016	-1.08e-05	-6.21e-05	0.000175008	5.68e-05	2.53e-05	0.000149793	0.00016125	0.000134867	0.000201931	0.000120468	8.08e-05	0.000196057	0.000566534	0.00100688	0.00121596	0.0013416	0.00166817	0.00202408	0.00238007	0.00295201	0.00354324	0.00393773	0.00434176	0.00479783	0.00545251	0.00572422	0.00584888	0.0060437	0.00625541	0.0066016	0.00688843	0.00709324	0.00707151	0.00715989	0.00746594	0.007509	0.00755795	0.00792183	0.00823454	0.00819164
20	BS500	500	BS	0.48	0.15	0.000693671	0.000425637	0.000229515	0.000230625	0.000199571	7.09e-05	2.4e-05	-0.000108019	-7.11e-05	8.33e-05	0.000180784	0.000281014	0.000258193	0.000116373	0.000178978	0.000650654	0.00111698	0.00147599	0.00166503	0.00191829	0.0022856	0.00262134	0.00298182	0.00354	0.0042192	0.00474869	0.00514339	0.00585955	0.00672425	0.00711334	0.00751232	0.00790456	0.00807782	0.00821548	0.00848066	0.00870231	0.00880027	0.00909157	0.0095284	0.0095268	0.00955094	0.00984208	0.0101377	0.0100876
21	BS500	500	BS	0.48	0.15	0.000234114	2.09e-05	5.68e-05	0.000144051	-6.67e-05	-0.000155817	0.000144587	0.000170574	5.38e-05	5.28e-05	7.52e-05	0.000150489	0.000275011	0.000169225	0.00026296	0.000357785	0.000380555	0.000703792	0.000919511	0.00100219	0.00121163	0.0014054	0.00167062	0.00208902	0.00246673	0.00263539	0.00272145	0.00305923	0.00346432	0.0036684	0.00392892	0.004321	0.00436418	0.00441492	0.00452699	0.00457404	0.0044391	0.00442504	0.00465942	0.00466455	0.00470544	0.00488725	0.00510843	0.00521212
22	BS600	600	BS	0.27	0.11	0.000761402	0.000515875	0.000556898	0.000571501	0.00041191	0.000420091	0.00096741	0.000607935	0.000198987	0.000443977	0.000555289	0.000549582	0.000699666	0.000412715	0.00027993	0.000240189	8.6e-05	0.000175205	0.000127208	-4.86e-05	-0.000159133	-3.51e-05	0.000113628	0.000319071	0.000582724	0.000562363	0.000306175	0.000515389	0.000952574	0.00119409	0.0013705	0.0017695	0.0018573	0.00190972	0.00196568	0.00181697	0.00171736	0.00185124	0.002249	0.00217763	0.00220575	0.00244166	0.00262859	0.00257346
23	BS600	600	BS	0.27	0.11	0.000321329	3.77e-05	9.62e-05	0.000203043	0.000315264	0.00034225	0.000232711	7.17e-05	-4.2e-06	0.000161529	0.000367463	0.000523463	0.00056164	0.000327185	0.000155732	-3.49e-05	-6.6e-05	5.3e-06	8.38e-05	6.04e-05	-8.42e-05	2.25e-05	0.000195214	0.000471484	0.00069838	0.000783233	0.000848165	0.00106646	0.00151114	0.00155326	0.00158362	0.00176993	0.0019037	0.00199495	0.00196011	0.0018722	0.00175354	0.00198413	0.0022999	0.00229587	0.00232229	0.00274588	0.00311367	0.00313641
24	BS600	600	BS	0.27	0.11	0.000227833	-7.77e-05	-3.77e-05	0.000156157	0.000272456	0.000439557	0.000647047	0.000628205	0.000653801	0.000670086	0.000681746	0.000743743	0.000843455	0.000752521	0.000684952	0.000644831	0.000658682	0.000532761	0.00067661	0.000721828	0.000600173	0.000564016	0.000732072	0.000987086	0.00106737	0.00110194	0.00102559	0.00126967	0.00153268	0.00136871	0.00136852	0.0015936	0.00168444	0.00164003	0.0016978	0.0015186	0.00109396	0.00122736	0.00161731	0.00148377	0.00152348	0.00198594	0.00232542	0.00236738
25	BS700	700	BS	0.21	0.12	-6.44e-05	-3.59e-06	6.65e-05	3.99e-06	7.56e-05	0.000384533	0.000665305	0.000542895	0.000352988	0.00053289	0.000737034	0.000840026	0.00110671	0.00117494	0.00113637	0.00110193	0.00103041	0.00101937	0.00121705	0.00123453	0.00124709	0.00128867	0.00114019	0.00111461	0.00115931	0.00125521	0.00118645	0.00141279	0.00180401	0.00179174	0.00197494	0.00222395	0.00202185	0.00174137	0.00163072	0.00170176	0.00164042	0.00165263	0.00185339	0.00165041	0.00166059	0.0019888	0.00229213	0.002345
26	BS700	700	BS	0.21	0.12	-9.38e-05	-4.3e-05	8.8e-05	0.00035189	0.000309695	0.000362767	0.000775101	0.000884605	0.00090406	0.000984981	0.00101936	0.00115678	0.00151599	0.00147066	0.00117037	0.00105668	0.00120668	0.00129415	0.00113391	0.0011081	0.00126961	0.00128007	0.00126352	0.00134096	0.00123029	0.00133939	0.00151595	0.0014318	0.00165485	0.00192918	0.0019962	0.00206978	0.00202989	0.00195541	0.00194798	0.00208837	0.00197712	0.00170379	0.00195524	0.00201933	0.00219628	0.00256295	0.00256634	0.00280062
27	BS700	700	BS	0.21	0.12	-6.51e-05	-5.09e-05	8.22e-05	0.000241575	0.000231806	0.000271547	0.00061393	0.000770969	0.000880702	0.000979699	0.000976706	0.00119936	0.00134805	0.00117022	0.00112643	0.00104617	0.00108791	0.00135712	0.00136739	0.00122269	0.00101762	0.000970945	0.00105768	0.00116938	0.00129672	0.00131582	0.00122114	0.00123104	0.0014449	0.00161323	0.0015202	0.00153478	0.00150132	0.00140648	0.0011735	0.000982078	0.000813307	0.00083051	0.00106942	0.00101116	0.000973565	0.00112785	0.00143302	0.00158546
28	CW	0	CW	1.37	0.67	0.0460847	0.0454779	0.0452575	0.0451417	0.044521	0.044018	0.0431775	0.042285	0.0415167	0.0407925	0.0401455	0.0393337	0.0382948	0.0366056	0.0351577	0.0345872	0.0343212	0.0338723	0.0334624	0.0329957	0.0322624	0.0314892	0.0309046	0.0305836	0.0298675	0.0289851	0.0287932	0.0289716	0.0287905	0.0287322	0.0287343	0.0286716	0.0287149	0.0285321	0.0276738	0.0266629	0.0260146	0.0248737	0.0232042	0.0215475	0.0200699	0.0187263	0.0177005	0.0169811
29	CW	0	CW	1.37	0.67	0.0674354	0.0665946	0.0657278	0.0648069	0.0636987	0.062593	0.061932	0.0614606	0.0603356	0.0588132	0.0574527	0.0563029	0.0550467	0.0536401	0.0525176	0.0515784	0.0512698	0.051097	0.0503848	0.0495707	0.0491164	0.0486585	0.0479803	0.0472021	0.0462163	0.045241	0.0449211	0.0451324	0.0451724	0.0451021	0.0448027	0.0447292	0.0444814	0.043726	0.0423448	0.0401723	0.038743	0.0378116	0.0357354	0.033339	0.0310907	0.0292228	0.027829	0.0270037
30	CW	0	CW	1.37	0.67	0.0286929	0.0286964	0.0286031	0.0282194	0.0276398	0.0271888	0.0267398	0.0261273	0.0257829	0.0253664	0.025038	0.0246817	0.0239916	0.0232417	0.0226039	0.022077	0.0219945	0.0217408	0.0212411	0.0210559	0.0207805	0.0204932	0.0199848	0.0192189	0.0184367	0.0178163	0.0176294	0.0176343	0.0174547	0.0172134	0.0169456	0.016845	0.0166012	0.016598	0.0159228	0.01526	0.0149275	0.0140773	0.013087	0.0120213	0.0111022	0.0102941	0.00976703	0.00938559
31	CW200	200	CW	1.3	0.66	0.00103003	0.000993066	0.000930561	0.000825662	0.000646257	0.000591052	0.000765599	0.000336452	-0.000160609	1.61e-05	-0.000101829	1.14e-05	0.000350896	-8.64e-05	0.000142293	8.91e-05	-0.000176285	2.88e-05	0.000299368	0.000454154	0.000385304	0.000240934	0.000346974	0.000187581	0.00033414	0.000471179	0.000562655	0.000580249	0.000668617	0.000994419	0.000971663	0.00128318	0.00152048	0.00162714	0.00171728	0.00207255	0.00251621	0.00239668	0.0025943	0.00233517	0.00250247	0.00260608	0.00261739	0.00262229
32	CW200	200	CW	1.3	0.66	0.000406161	0.00025134	0.000351565	0.000295834	0.000318668	0.000327233	0.000359683	-0.000258426	-0.000383139	2.96e-05	0.000250955	0.000379282	0.000474532	0.00036491	-0.000275845	0.000212142	0.000359611	0.00021233	0.000399543	0.000481111	0.000552698	0.000698811	0.00079742	0.000614094	0.000636173	0.00123534	0.00153081	0.00128854	0.00115873	0.00143403	0.00170517	0.00182123	0.00201493	0.00211471	0.00224873	0.00243293	0.00275893	0.00295302	0.00250818	0.00249677	0.00286781	0.00314494	0.00327893	0.00326271
33	CW200	200	CW	1.3	0.66	0.000816598	0.000632202	0.000410052	0.000333905	0.000165088	0.000261677	0.000490511	0.000165848	-0.000332363	-3.25e-05	4.9e-05	0.000148208	0.000396545	6.49e-05	0.000372922	0.000414972	0.000330721	0.000613324	0.000778504	0.000969971	0.00119863	0.0013748	0.00155194	0.00150972	0.00189613	0.00219749	0.00251911	0.00280049	0.00292918	0.00349673	0.00381876	0.00426065	0.00460688	0.00475561	0.00492066	0.00554598	0.00618499	0.00623833	0.00660861	0.00659843	0.00719417	0.00737001	0.00730764	0.00752805
34	CW250	250	CW	1.31	0.65	0.000303648	0.000399265	0.000210592	8.01e-05	0.000192979	0.000216582	0.000308077	0.00023068	6.53e-05	4.57e-05	1.14e-06	4e-05	8.69e-05	-8.13e-05	-4.77e-05	0.00017551	0.000136326	0.000176235	0.000404695	0.000305199	0.000125904	6.16e-05	0.000170869	0.000378908	0.000502832	0.000492635	0.000510758	0.000705803	0.000879832	0.00096848	0.00101588	0.00117414	0.00129469	0.00139296	0.00144972	0.00153636	0.00143137	0.00143886	0.00171816	0.00185431	0.00204252	0.00200892	0.00190045	0.00186135
35	CW250	250	CW	1.31	0.65	0.000278639	0.00022508	0.000125809	0.000133765	0.000186954	0.000209392	0.00026334	0.000293677	0.000103146	9.41e-05	0.000129037	0.000191944	0.000176713	2.55e-05	-7.15e-05	-4.2e-05	3.58e-05	5.05e-05	0.000238232	0.000301745	0.000136255	-1.14e-05	2.02e-06	0.000116654	0.000298897	0.000344993	0.000241234	0.000378322	0.000646094	0.000716861	0.00071893	0.000783241	0.000819876	0.000970223	0.00102717	0.00110735	0.00106471	0.00107612	0.00131297	0.0013394	0.00139185	0.00143867	0.00140708	0.00135178
36	CW250	250	CW	1.31	0.65	0.000312793	0.00032354	0.000330339	0.000311304	0.000274854	0.000304246	0.000336846	0.000215104	4.11e-05	7.01e-05	0.000102067	0.000193387	0.000241353	-1.45e-05	-0.000156419	2.39e-06	0.000134458	0.000113392	9.32e-05	0.000102908	0.000125008	-5.87e-05	-0.000160201	-9.77e-06	0.000218066	0.000257174	0.000186468	0.000245089	0.000427786	0.000502046	0.000400279	0.000369001	0.000453334	0.000631631	0.000542362	0.000459653	0.000404093	0.000356828	0.000522987	0.000637123	0.00076271	0.000781134	0.000775348	0.000588899
37	CW300	300	CW	0.81	0.35	0.000847628	0.000504972	0.000432802	0.000276619	0.000249	0.000485779	0.000708723	3.01e-05	-0.000239654	-4.27e-06	7.39e-05	0.000137879	0.000257775	0.000328186	-6.91e-05	0.000390861	0.00048493	0.000379836	0.00056332	0.000699499	0.000915668	0.000980016	0.00104168	0.000876275	0.000864953	0.00149636	0.00199712	0.00192944	0.00168389	0.00192354	0.00217986	0.00239174	0.00255139	0.00252066	0.00263217	0.00264693	0.00282558	0.0030505	0.00267508	0.00271932	0.00301433	0.00336727	0.00346414	0.00324623
38	CW300	300	CW	0.81	0.35	0.000706549	0.000385332	0.000369166	0.000161353	9.05e-05	0.000220263	0.000425042	4.27e-05	-0.000163429	-5.22e-05	-3.19e-05	0.000201982	0.000400676	0.000439858	0.000260044	0.000625264	0.000682083	0.000769795	0.00103056	0.00117498	0.0014654	0.00173412	0.00203275	0.00209279	0.0020582	0.00266525	0.0033389	0.00344579	0.00335959	0.00356664	0.00383588	0.00416591	0.00441334	0.00433329	0.00436341	0.00452582	0.00480369	0.00511692	0.00497772	0.00500997	0.00531046	0.00554477	0.005809	0.00593094
39	CW300	300	CW	0.81	0.35	0.000251535	0.00012223	0.000134235	-3.68e-05	7.81e-05	0.000240776	0.000362351	-0.000227943	-0.000360316	-1.3e-05	0.000236129	0.00056433	0.000839933	0.000731137	0.000270412	0.000879163	0.00100315	0.000900419	0.00122929	0.00158846	0.00195382	0.00216914	0.00260792	0.00265677	0.00255772	0.00323838	0.00374156	0.00372639	0.00374157	0.00407442	0.00450258	0.00476691	0.00494674	0.0051119	0.00524142	0.00524077	0.00554175	0.00584799	0.00541431	0.00556388	0.00608555	0.00656031	0.00675211	0.00662832
40	CW350	350	CW	0.73	0.3	0.000243812	0.000378991	0.00027039	0.000239341	0.000345315	0.000317928	9.37e-05	-8.28e-05	3.78e-05	6e-05	6.57e-05	0.000156124	8.44e-05	-0.00018658	-0.000119848	0.000123767	0.000128319	0.000188385	0.000523224	0.000591201	0.000495494	0.00048926	0.000514438	0.000624645	0.000799524	0.000982382	0.00107884	0.0011958	0.00141982	0.00158102	0.00161846	0.00173858	0.00182998	0.00206652	0.00214638	0.00205688	0.00201875	0.00205201	0.00224413	0.00249438	0.00255982	0.00245832	0.00248749	0.00244544
41	CW350	350	CW	0.73	0.3	0.000417761	0.000383952	0.00030414	0.000323623	0.000427229	0.000462114	0.000438256	0.000307779	0.000127127	0.000110564	4.82e-05	0.000109248	0.000139048	-0.000111226	-0.000185447	4.84e-05	0.000235925	0.000292331	0.000409973	0.00037007	0.00031283	0.000238207	0.000363607	0.000635722	0.000858844	0.000954364	0.000946419	0.00110021	0.00134811	0.00156553	0.00166535	0.00181069	0.00170341	0.00165988	0.00187436	0.00199217	0.00171699	0.00174603	0.00211644	0.00232173	0.00251368	0.0024719	0.00237343	0.0023235
42	CW350	350	CW	0.73	0.3	0.000498979	0.000609208	0.000544712	0.000493644	0.000592404	0.000545618	0.000199492	-2.8e-05	9.89e-05	0.000212415	0.000232861	0.000289368	0.000163198	-0.000222958	-0.000219619	0.000112562	0.000164499	0.000324452	0.00066957	0.000749075	0.000738825	0.000527074	0.000501687	0.00068027	0.000875945	0.000978466	0.000983717	0.00114918	0.00146753	0.00169668	0.00177902	0.00184936	0.00188992	0.00204286	0.00218845	0.00221468	0.00223309	0.00200009	0.00201826	0.0024832	0.00267058	0.00267345	0.00266478	0.0025234
43	CW400	400	CW	0.51	0.24	0.000785889	0.000889418	0.000851409	0.000869045	0.000671601	0.000432225	0.000365449	0.000205854	1.58e-05	-3.68e-06	-4.69e-06	4.66e-05	0.000111552	-0.000125335	-2.86e-05	0.000142307	4.86e-06	0.000166685	0.000331093	0.000262775	0.000278848	0.000532788	0.00083769	0.00102704	0.0011255	0.000976857	0.000945887	0.0012129	0.00145547	0.00155377	0.0017269	0.00194669	0.00201804	0.00222302	0.0023831	0.00255506	0.00261586	0.0025114	0.00249936	0.00244734	0.00248667	0.00252764	0.00243044	0.00226379
44	CW400	400	CW	0.51	0.24	0.00117138	0.00120152	0.00102329	0.000855088	0.000822067	0.000698678	0.000352368	0.000231162	0.000187203	2e-05	-2.86e-05	8.67e-06	8.76e-05	-5.37e-05	-1.48e-05	0.000111992	8.6e-05	0.000244876	0.000355344	0.000373894	0.000631283	0.00108487	0.00138094	0.00172088	0.00184722	0.0018535	0.00208257	0.00238828	0.00266767	0.00307126	0.00345019	0.00373328	0.00387126	0.00407091	0.00421779	0.0045095	0.0047588	0.00485393	0.00497864	0.00497955	0.00509939	0.00516212	0.00495047	0.00487277
45	CW400	400	CW	0.51	0.24	0.00123162	0.001158	0.00095681	0.000933385	0.000966831	0.000701158	0.000388904	9.88e-05	-2.03e-07	5.12e-05	0.000126822	5.71e-05	-2.86e-07	-0.000235545	9.52e-05	0.000414068	0.00044996	0.000745976	0.000794748	0.000837796	0.0011387	0.00144986	0.00163625	0.00193963	0.00232842	0.00246288	0.00260401	0.0029884	0.00351345	0.00389006	0.00412807	0.00461435	0.00480134	0.00492407	0.00513175	0.00540733	0.00572588	0.00587142	0.00605353	0.0060881	0.00625426	0.00638486	0.00635633	0.00613926
46	CW500	500	CW	0.5	0.15	4.71e-05	0.000194417	0.000143645	0.000119362	0.00014681	0.000278499	0.000313904	0.000156544	-0.000146082	-4.07e-05	1.64e-05	1.32e-05	0.000232953	5.5e-05	-6.21e-05	-5.59e-05	9.05e-05	0.000200611	0.000138952	3.55e-05	0.000144874	0.000456851	0.000561258	0.000478523	0.000682636	0.000575708	0.000371427	0.000292889	0.000404825	0.000657402	0.000725574	0.000836421	0.000903506	0.000843992	0.000906935	0.00109954	0.00121854	0.00114803	0.00121834	0.00103243	0.00106389	0.00120744	0.00124807	0.00122812
47	CW500	500	CW	0.5	0.15	0.000343204	0.000405365	0.000136879	7.38e-05	0.000233919	0.000318677	0.000210431	7.47e-05	-9.37e-05	-9.06e-05	-7.92e-05	0.000186836	0.000374433	0.00014531	0.000252804	0.000366515	0.000414934	0.000347176	0.000370898	0.000322807	0.000432121	0.000846597	0.00097457	0.000895152	0.00125754	0.0012873	0.00132291	0.00146819	0.00153608	0.00175197	0.0018625	0.00204764	0.00229163	0.00221457	0.00202513	0.00217489	0.00249561	0.00243789	0.00244933	0.00243565	0.00268809	0.00288263	0.00280493	0.00261585
48	CW500	500	CW	0.5	0.15	0.000246177	0.000346633	0.000109936	7.47e-05	0.000158398	0.000365785	0.000363889	-1.67e-05	-0.0001564	7.49e-05	5.58e-05	4.12e-05	0.000189725	-3.21e-05	7.6e-05	0.000112762	0.00014222	0.000203435	0.000168565	0.000120055	0.000383026	0.000771377	0.000842043	0.000753914	0.000852789	0.00085655	0.000925948	0.000990001	0.00109155	0.00128382	0.00136831	0.00161086	0.00177379	0.00181273	0.00182111	0.00192811	0.00211764	0.00215645	0.00221214	0.00195136	0.00204058	0.00220897	0.00218823	0.00194931
49	CW600	600	CW	0.34	0.07	0.000171019	0.000220186	-2.61e-05	5.47e-05	0.000199257	0.000231004	0.000107622	-1.06e-05	-0.000121021	4.63e-05	2.44e-05	5.94e-05	0.000216725	8.76e-05	0.000189043	0.000248263	0.000269604	0.000125199	6.31e-05	0.000137199	0.000348558	0.000511984	0.000595043	0.000549483	0.000719342	0.000639316	0.00043	0.000356321	0.000406055	0.000450813	0.000548848	0.000750564	0.000992017	0.00101478	0.000800241	0.000823816	0.000989419	0.000979192	0.00115673	0.00106047	0.00102256	0.00100658	0.00105875	0.00106776
50	CW600	600	CW	0.34	0.07	0.000119156	0.000240662	0.000130537	0.000108787	0.000255595	0.000284002	6.23e-05	-0.000111195	-0.000135056	8.98e-05	9.33e-05	9.86e-05	0.000329102	0.000209956	0.000317996	0.000326475	0.000137058	8.09e-05	6.85e-05	7.92e-05	0.000168921	0.000349646	0.000461805	0.000419129	0.000485747	0.000327558	0.000206636	0.000213473	0.000376982	0.000580307	0.000444493	0.000571824	0.000759735	0.000736254	0.000622307	0.00057228	0.00064752	0.000588432	0.000694866	0.000518422	0.00065108	0.000850858	0.000874684	0.000757764
51	CW600	600	CW	0.34	0.07	8.32e-05	6.83e-05	-0.000110032	-8.32e-05	8.4e-05	0.000276785	0.000184207	-0.000120452	-0.000240742	7.52e-05	0.000167904	0.000175042	0.000332972	0.000194618	0.000336832	0.000269743	0.000119338	7.83e-05	2.83e-05	2.15e-05	0.000288347	0.000506593	0.000647604	0.000669917	0.000731301	0.000679578	0.000637108	0.00050946	0.000551337	0.000684216	0.000780879	0.00102066	0.00104227	0.00104861	0.0010807	0.00110837	0.00115733	0.00101358	0.000928401	0.000809131	0.000958782	0.00115148	0.00124246	0.00102871
52	CW700	700	CW	0.2	0.05	-0.000124563	4.34e-05	1.88e-05	0.000153432	0.000261731	0.000362914	0.000364435	0.000125801	-0.000142505	2.29e-05	7.09e-06	1.01e-05	0.000333954	0.000186728	0.000242728	0.000297592	0.000152248	0.000140347	9.8e-05	-0.000114809	-7.54e-06	0.00032037	0.000497823	0.000385423	0.000374209	0.000174268	-4.25e-05	-0.000102244	1.86e-05	0.000303008	0.000332334	0.000492706	0.000576323	0.00052148	0.000388145	0.000577089	0.000790714	0.000536732	0.000575495	0.000491406	0.000513425	0.000660093	0.000672084	0.00066312
53	CW700	700	CW	0.2	0.05	-0.000143561	8.28e-05	-1.13e-05	2.02e-05	0.00018167	0.000279552	0.000283572	0.000135011	-9.51e-05	2.26e-05	4.85e-05	6.29e-05	0.000270327	5.22e-05	0.000191416	0.000179901	0.000161829	0.000232471	0.000168742	-8.61e-07	0.000150649	0.000481905	0.000620983	0.000461836	0.00043499	0.000378892	0.000390357	0.000288889	0.000300535	0.000522545	0.00057125	0.000783437	0.000828362	0.000814717	0.000735646	0.000784419	0.000951083	0.000823502	0.000808977	0.000686728	0.000919788	0.00101214	0.000981804	0.000952902
54	CW700	700	CW	0.2	0.05	0.000141854	0.000215086	0.000117613	0.000231153	0.00031692	0.000260206	0.000196686	9.76e-05	-7.33e-05	1.08e-05	-3.06e-05	4.12e-07	0.00022441	5.82e-05	0.000150426	0.000273226	0.000103699	-4.32e-05	-5.97e-06	6.72e-06	0.00011679	0.000277458	0.00037138	0.000236819	0.00024453	4.51e-05	-0.000178648	-0.000146366	3.47e-05	0.000288034	0.000322677	0.000483965	0.000499438	0.000455298	0.000456913	0.000443496	0.000623865	0.000526048	0.000612276	0.000456858	0.000464325	0.00059308	0.000650455	0.000489997
55	EB	0	EB	1.14	0.65	0.041377	0.0411492	0.0411637	0.0409921	0.0404833	0.0402428	0.0397176	0.0388751	0.0382428	0.0379188	0.0372828	0.0365152	0.0355308	0.0343253	0.0333678	0.03249	0.0323222	0.0320349	0.0312982	0.0309597	0.0303455	0.0296977	0.0292662	0.0284246	0.0273692	0.0267364	0.0266484	0.0266579	0.0266592	0.02654	0.0262468	0.0263732	0.0268925	0.0270112	0.0267465	0.0266851	0.0267686	0.0252031	0.023472	0.0222815	0.0213724	0.020012	0.0189249	0.0182945
56	EB	0	EB	1.14	0.65	0.0421261	0.0423461	0.0428677	0.0426652	0.0419889	0.0412104	0.0401832	0.039249	0.0385471	0.0377955	0.0370526	0.0363933	0.0353468	0.0337584	0.0326252	0.0316439	0.0309724	0.0303904	0.0298586	0.029422	0.0286281	0.0279328	0.0274	0.0265506	0.0256309	0.0250818	0.024917	0.0246618	0.0243747	0.0245489	0.0249508	0.0254124	0.0257886	0.0260489	0.0258428	0.0251753	0.0248802	0.0241767	0.0225499	0.020841	0.0195621	0.0181801	0.0166953	0.0158072
57	EB	0	EB	1.14	0.65	0.0434463	0.0429793	0.0429282	0.0429989	0.0424041	0.0418226	0.0415541	0.0406609	0.0398635	0.0393956	0.0385069	0.0378549	0.0370009	0.0354741	0.0342159	0.0335115	0.0332178	0.032683	0.0322931	0.0320119	0.0312362	0.0305812	0.0299684	0.029027	0.0279595	0.0269959	0.026471	0.026209	0.0260768	0.0262006	0.0261452	0.0261238	0.0262819	0.0265534	0.0263407	0.0255667	0.025292	0.024447	0.0230067	0.02154	0.0202229	0.0189694	0.017845	0.0172808
58	EB200	200	EB	1.09	0.6	-0.000135338	-1.26e-06	6.74e-05	0.000215785	0.000443893	0.000800739	0.00143126	0.00177073	0.00173313	0.00192789	0.00215362	0.0022959	0.00222904	0.00227285	0.00271984	0.00293739	0.00287699	0.00298598	0.0029795	0.00298403	0.00299667	0.00303589	0.00317998	0.00332842	0.00344896	0.00333078	0.00325353	0.00327599	0.00335882	0.00345042	0.00335365	0.00341677	0.0031992	0.00275625	0.00240216	0.00200208	0.00172734	0.00132858	0.00131233	0.0013632	0.00169959	0.00216638	0.0025478	0.00297314
59	EB200	200	EB	1.09	0.6	-0.000167531	-2.21e-05	0.000104593	0.000217051	0.000400128	0.000682095	0.00134785	0.00170459	0.00150926	0.00166665	0.00206551	0.00227718	0.00221535	0.00200896	0.00235292	0.00260615	0.00267313	0.00289559	0.00291996	0.00290694	0.00288917	0.00278505	0.0030024	0.00329042	0.00338898	0.00325661	0.00315157	0.00333997	0.00352259	0.00361	0.00335718	0.00319349	0.00297287	0.00277149	0.00249928	0.00226648	0.00215048	0.0018108	0.00184172	0.00183113	0.00206805	0.00240515	0.00283046	0.00347026
60	EB200	200	EB	1.09	0.6	-0.000260741	-6.27e-05	0.000191037	0.00041474	0.000497675	0.000656873	0.00131443	0.00155471	0.00148329	0.00174683	0.00201084	0.0022977	0.00238713	0.00216401	0.00244139	0.00270545	0.00272082	0.00289812	0.00299887	0.00299604	0.00303672	0.00306766	0.00315701	0.00325547	0.00345249	0.00350702	0.00352432	0.00362158	0.00379194	0.00397709	0.00377466	0.00370758	0.00365042	0.00353695	0.00332241	0.00297319	0.00276262	0.00252575	0.00272456	0.0026905	0.00279783	0.00317382	0.00377238	0.00446312
61	EB250	250	EB	1.24	0.62	0.000651377	0.000553853	0.00038479	0.000333584	0.000382452	0.00031528	0.00016207	-8.07e-06	-8.57e-05	-4.4e-05	3.79e-05	9.93e-05	7.47e-05	-2.84e-05	0.000119958	0.000211235	0.000149502	0.000118289	0.000220725	0.000294197	0.000285801	0.000278248	0.000357767	0.000343639	0.000402415	0.000524047	0.000713043	0.000982771	0.00112245	0.00103809	0.000939938	0.0010886	0.00128883	0.00138006	0.00145719	0.00159488	0.00172707	0.00174451	0.00184817	0.00195094	0.00202221	0.00207771	0.002322	0.00266793
62	EB250	250	EB	1.24	0.62	0.000353095	0.000289737	0.000234388	0.000369924	0.00028213	0.000192149	5.78e-05	-0.00010726	-7.06e-05	6.76e-05	5.2e-05	6.65e-05	0.000129727	7.92e-05	5.12e-05	1.93e-05	2.27e-05	0.000114667	0.000102538	0.000128455	0.00025156	0.000185745	9.99e-05	0.000202545	0.000379683	0.000504528	0.000590493	0.000724784	0.000815522	0.000818724	0.000736904	0.00088001	0.00104319	0.00111405	0.00109809	0.00127261	0.00153814	0.00155583	0.00162429	0.0016461	0.00151395	0.00148522	0.00178695	0.00193906
63	EB250	250	EB	1.24	0.62	0.00052288	0.000399173	0.000168624	0.000142285	0.000215566	0.000178473	-2.42e-05	-0.000137505	-1.72e-05	0.000118688	5.92e-05	7.26e-05	0.000158829	0.000217103	0.000208268	0.00019951	0.000206382	0.000284085	0.000365098	0.000373706	0.000414193	0.000392962	0.000460837	0.000560157	0.000686384	0.000940052	0.00106278	0.00120134	0.00133689	0.00121323	0.0011947	0.00145584	0.00174457	0.00187346	0.00180815	0.00199061	0.00231684	0.00243754	0.0025448	0.00258612	0.00258982	0.00271876	0.00291194	0.00298177
64	EB300	300	EB	0.78	0.39	-0.000133399	-0.000108679	0.000172695	0.000474895	0.000587373	0.00084955	0.00145965	0.0018747	0.00181561	0.00195799	0.0023244	0.00258558	0.00264484	0.00264455	0.00293873	0.00303205	0.00305693	0.00332548	0.00342801	0.00339819	0.00341774	0.00351879	0.00363048	0.00381442	0.0040359	0.00403481	0.00397509	0.00406437	0.00432823	0.00440896	0.00411823	0.00405608	0.00376022	0.00336702	0.00314292	0.00285108	0.00250843	0.00205472	0.00209085	0.00207353	0.00222746	0.00265408	0.00303716	0.00355952
65	EB300	300	EB	0.78	0.39	-0.000240823	-1.64e-05	0.000134434	0.000393423	0.000596797	0.000787086	0.00151654	0.0019713	0.00175054	0.00189886	0.00234695	0.00256544	0.00248756	0.00251024	0.00286651	0.00290988	0.00288461	0.00313528	0.00333101	0.00335394	0.0034734	0.00362414	0.00370387	0.00392304	0.00420971	0.00423905	0.00426174	0.00439539	0.00439533	0.00440936	0.00429485	0.00429997	0.00410749	0.00393296	0.00364191	0.00321975	0.00286449	0.00240891	0.00244029	0.00250295	0.0026853	0.002945	0.00345463	0.0040214
66	EB300	300	EB	0.78	0.39	-0.000269471	-1.14e-05	0.000143794	0.00036575	0.000726016	0.00103625	0.00165995	0.00192595	0.00178421	0.00198526	0.00227517	0.0025225	0.00258432	0.0025558	0.00286847	0.00294168	0.00301661	0.00327439	0.00340115	0.00333677	0.00331824	0.00349807	0.0036967	0.00385993	0.00401881	0.00387935	0.00380336	0.00385874	0.0040545	0.00412789	0.00388692	0.00386598	0.00363749	0.00332559	0.00300123	0.00260058	0.00234041	0.00196239	0.00185264	0.00166064	0.00184189	0.00222948	0.00258799	0.0030463
67	EB350	350	EB	0.77	0.35	0.000380756	0.000277239	0.000126637	0.000236417	0.000325707	0.000151447	-6.1e-05	-5.62e-05	5.89e-05	0.000108924	-5.07e-05	-1.13e-05	0.000123158	2.91e-05	-7.55e-05	7.1e-05	0.000246336	0.000506472	0.000588236	0.000553024	0.000586706	0.000623095	0.000665981	0.000758737	0.000824437	0.00107127	0.00138698	0.0015632	0.0015928	0.00156445	0.00155103	0.00174029	0.00198294	0.00211857	0.00219495	0.00237441	0.00258799	0.0026829	0.00274891	0.00273313	0.00280547	0.00284086	0.00283958	0.00295291
68	EB350	350	EB	0.77	0.35	0.000466253	0.000208581	-4.61e-05	-2.81e-05	0.000146206	0.00018198	-3.64e-05	-0.000114127	-4.48e-05	0.000122037	7.25e-05	3.14e-05	0.000150965	0.000279293	0.000155559	0.000175014	0.000370277	0.000549432	0.00073227	0.000921842	0.000963751	0.000933659	0.00102161	0.00110926	0.00122927	0.00147287	0.00170158	0.00205814	0.002393	0.00237723	0.00218032	0.0023294	0.00254341	0.00261487	0.00280012	0.00309539	0.00328739	0.00330238	0.00341418	0.00355992	0.0036003	0.00358784	0.00374695	0.00385943
69	EB350	350	EB	0.77	0.35	0.000551817	0.000529987	0.000308081	0.000279176	0.000440792	0.00032599	2.07e-05	-6.99e-05	-6.95e-05	8.92e-05	6.61e-05	-1.72e-05	0.000101919	0.000147119	0.000117931	0.000259425	0.000556518	0.000872714	0.00103094	0.00117484	0.00126474	0.00123587	0.00139126	0.00153287	0.00172208	0.00214796	0.00250867	0.00280295	0.0029221	0.00294284	0.00323488	0.00357438	0.00365324	0.00356874	0.00367973	0.00419017	0.00452813	0.00462188	0.00483572	0.00494037	0.00494393	0.00497905	0.00524099	0.00534764
70	EB400	400	EB	0.56	0.3	-2e-05	-3.12e-05	3.92e-05	0.000223526	0.000638661	0.000951261	0.0014438	0.0020073	0.00200299	0.00208888	0.00239184	0.00268266	0.0027729	0.00277065	0.0029064	0.00294631	0.00309674	0.00339835	0.00343679	0.00348551	0.00354836	0.00359037	0.00375632	0.00399804	0.0043141	0.00425412	0.00411811	0.00418284	0.00443241	0.00459887	0.00433236	0.00419052	0.00399499	0.00369734	0.00326299	0.00282948	0.00263222	0.00218619	0.00209652	0.00206061	0.00218507	0.00253136	0.00297536	0.00351336
71	EB400	400	EB	0.56	0.3	-0.000233158	-2.73e-05	0.000141717	0.000346567	0.000647525	0.00086168	0.00145562	0.00188473	0.00189634	0.00199192	0.00230877	0.00267151	0.00276246	0.00270859	0.00297857	0.00308296	0.00316576	0.00345606	0.00355623	0.00361405	0.00369135	0.0037657	0.00395775	0.00419632	0.0044815	0.00453032	0.00444219	0.00459332	0.00485071	0.00499792	0.00480806	0.00483917	0.00465828	0.00437003	0.00405024	0.00375781	0.00342348	0.0028089	0.00273414	0.0027905	0.00296516	0.00321013	0.00362165	0.00425086
72	EB400	400	EB	0.56	0.3	-0.000223935	-7.39e-05	0.000182155	0.000598322	0.000871906	0.00102276	0.0014284	0.00185358	0.00201104	0.00226864	0.00255389	0.00275363	0.00282466	0.00276224	0.0031695	0.00338897	0.00350748	0.00370903	0.00374228	0.00372969	0.0039179	0.00403902	0.00414021	0.0043988	0.00466476	0.00460989	0.00461287	0.00472449	0.00487657	0.00499295	0.00483939	0.00474362	0.00452088	0.00416198	0.00364124	0.00329563	0.00303956	0.00258419	0.00253179	0.00248821	0.00272519	0.00305793	0.00353239	0.00411496
73	EB500	500	EB	0.54	0.2	0.000417093	0.000384164	0.000231756	0.000190119	0.000226938	0.000114065	-8.64e-05	-8.4e-05	-1.03e-06	0.000180589	0.000108088	-9.92e-05	-0.000102913	7.99e-05	3.71e-05	8.3e-05	0.000189755	0.000294431	0.000416365	0.000485517	0.000604173	0.000614908	0.000503783	0.000656075	0.000847088	0.000996698	0.00124173	0.00153614	0.00166371	0.00160922	0.00154816	0.00171298	0.00194057	0.00199343	0.00201575	0.00204972	0.00216741	0.00241016	0.00247063	0.00231229	0.00225716	0.00230995	0.00247029	0.00255543
74	EB500	500	EB	0.54	0.2	0.00044304	0.000494676	0.000262766	0.000259726	0.000389943	0.00043696	0.00041681	0.000211453	-0.000182101	-6.22e-05	-1.13e-05	4.38e-05	0.00022842	-4.07e-06	0.000168733	0.000368466	0.000269591	0.00019554	0.000285085	0.000306484	0.000589722	0.00108188	0.00130014	0.0013793	0.00167041	0.00182046	0.0018096	0.00167025	0.00206004	0.0026076	0.00282277	0.00303901	0.00312917	0.00318906	0.00321939	0.00333433	0.00352661	0.00348172	0.00353911	0.00349647	0.00374499	0.00393927	0.00399284	0.00391201
75	EB500	500	EB	0.54	0.2	0.000355956	0.00054085	0.00032509	0.000242731	0.000342748	0.000354485	0.000237862	3.37e-05	-0.000163888	-2.62e-05	1.28e-05	0.000141258	0.000404743	0.000127291	0.000193397	0.000343625	0.000336591	0.000335921	0.000333571	0.00023637	0.000279137	0.000667937	0.000877439	0.00074658	0.000844798	0.000923913	0.000912628	0.000862103	0.00103824	0.00125437	0.00126946	0.00154496	0.00170609	0.0017312	0.00184003	0.00198374	0.00211269	0.00206758	0.00206201	0.00193808	0.00220627	0.00233465	0.00226481	0.00211167
76	EB600	600	EB	0.4	0.17	0.000339324	0.000588083	0.000480207	0.000520184	0.000567383	0.000429303	0.000327407	0.000270192	0.000110254	0.000169535	0.00010619	5.56e-05	0.000234303	6.47e-05	0.000260078	0.000284937	-4.04e-05	7.87e-06	0.000102515	-7.28e-05	8.23e-07	0.00023129	0.000381524	0.000293866	0.000362237	0.000351604	0.00025036	0.000148943	0.000288381	0.000466428	0.000437497	0.00061434	0.000782793	0.00086527	0.000846753	0.000865304	0.00107432	0.0011551	0.00133161	0.00105473	0.00107705	0.00118481	0.0010957	0.000923507
77	EB600	600	EB	0.4	0.17	0.00041391	0.000351416	0.000142277	0.000230961	0.000440741	0.000505608	0.00036064	0.000152059	-0.000175077	-7.92e-06	9.41e-05	0.000129538	0.000378348	0.000179684	0.000225611	0.000338462	0.000233319	3.18e-05	-4e-05	-0.000205088	-2.12e-05	0.00032721	0.000463003	0.000346205	0.000261712	0.000127443	1.76e-05	-4.68e-05	0.000163757	0.000498602	0.000506373	0.000609766	0.000741834	0.00078012	0.000699189	0.000598614	0.000648724	0.000667729	0.000789145	0.000604969	0.000715199	0.000876431	0.000850783	0.000821293
78	EB600	600	EB	0.4	0.17	0.000139671	0.000402672	0.00028863	0.000260652	0.000311027	0.000401003	0.000411319	0.000283456	2.43e-05	9.9e-05	0.000169752	0.000195307	0.000395079	9.65e-05	5.32e-05	0.000141951	4.94e-05	2.47e-05	6.27e-05	-9.33e-05	-4.44e-05	0.000181791	0.000276851	0.00021396	0.000288366	0.000174733	-3.38e-05	-0.00010431	9.84e-05	0.000338259	0.000307219	0.000439148	0.000438881	0.000367727	0.000212108	0.00028842	0.000549714	0.000515117	0.000413374	0.000270434	0.000482303	0.000570448	0.000659531	0.000633714
79	EB700	700	EB	0.25	0.16	-0.000153461	9.18e-05	-1.55e-05	4.16e-05	0.000212264	0.000290112	0.000186711	9.4e-05	-2.1e-05	3.31e-05	4.34e-05	0.000111918	0.000307696	9.31e-05	0.000125923	0.000219129	0.000164113	0.000118358	8.64e-05	1.29e-05	0.000184191	0.000376542	0.000415129	0.000371565	0.000498678	0.00051141	0.000299676	0.000209755	0.000471138	0.00067525	0.00067648	0.000808925	0.000901659	0.000917617	0.000942708	0.00105652	0.00133661	0.00128559	0.00127572	0.0011967	0.00131898	0.00129569	0.00133871	0.00131799
80	EB700	700	EB	0.25	0.16	-1.72e-05	8.46e-05	-7.69e-05	4.68e-05	0.000217602	0.000373441	0.000356121	0.000139788	-8.85e-05	6.24e-05	0.000254062	0.000368756	0.000492063	0.000245656	0.000208581	0.000241788	0.000310717	0.000376532	0.000287721	0.000155891	0.000346854	0.0004854	0.000531995	0.000477367	0.000627362	0.000674724	0.000570767	0.000409587	0.000567247	0.000820883	0.000761847	0.000894363	0.00101316	0.00106044	0.00103364	0.00116338	0.00128181	0.00112269	0.0011595	0.00115258	0.00138628	0.00145342	0.00151451	0.00160962
81	EB700	700	EB	0.25	0.16	-0.000150299	3.31e-05	4.17e-05	7.24e-05	0.000149834	0.000305137	0.00035567	0.000311953	0.000118166	0.00024547	0.000214001	0.000224539	0.000238965	8.84e-05	0.000282315	0.000261296	0.000249859	0.000319618	0.000171909	7.22e-05	0.000357099	0.000731369	0.000818331	0.000707063	0.000689032	0.000624419	0.000578176	0.000524701	0.000786733	0.00108141	0.000999174	0.00118328	0.00132289	0.00139881	0.00142004	0.00136845	0.00145169	0.00143466	0.00154098	0.0015997	0.0018154	0.00207152	0.00226233	0.00209891
82	MG	0	MG	1.27	0.77	0.000250824	5.74e-05	-0.000183827	-1.44e-06	0.000117415	0.000386717	0.000513427	0.000436119	0.000200386	0.000272138	0.000277748	0.00039008	0.000636852	0.000399123	0.000771934	0.000812075	0.00078451	0.000938667	0.00114802	0.00142904	0.0015665	0.00165238	0.0017045	0.00165349	0.00189697	0.00208856	0.00215867	0.00219708	0.00227649	0.0027301	0.00301955	0.00317046	0.00324976	0.00352945	0.00368915	0.00375338	0.00406837	0.00409763	0.00438846	0.00435554	0.0047357	0.00489868	0.00500782	0.00532296
83	MG	0	MG	1.27	0.77	0.000119375	-2.5e-05	-3.54e-05	8.64e-05	7.95e-05	0.000301338	0.00040024	0.000346324	0.000160665	0.00024688	0.000245314	0.000259341	0.000427451	7.3e-05	0.000336449	0.000380499	0.000345493	0.000337137	0.000469925	0.000671437	0.000706213	0.000632931	0.000652707	0.000763726	0.000934088	0.000986442	0.000999566	0.000895659	0.000901073	0.00116407	0.00122451	0.00128265	0.0013591	0.00144313	0.00136184	0.00136753	0.00164015	0.00154909	0.00156997	0.00130952	0.00159496	0.00173706	0.0017014	0.00180685
84	MG	0	MG	1.27	0.77	0.000106748	-4.61e-05	-9.22e-06	0.000290459	0.000231361	0.000492453	0.000694155	0.000533005	0.00026367	0.0003351	0.000360851	0.000445216	0.000650238	0.000326556	0.000570486	0.000706786	0.000822368	0.000867336	0.000895142	0.00103536	0.00104114	0.000939831	0.00100737	0.00105945	0.00119231	0.00139994	0.00147099	0.00129838	0.00148333	0.00187321	0.00198923	0.00215236	0.00225106	0.00239547	0.00240057	0.00246297	0.0026965	0.00261707	0.00271067	0.00247977	0.00279481	0.00301393	0.00309866	0.00332845
85	MG200	200	MG	1.27	0.68	0.000246768	6.95e-05	6.57e-05	-1.93e-06	-0.000106008	-2.83e-05	0.000246596	0.000192749	9.96e-05	0.000170419	0.000332981	0.000349501	0.000287647	0.000313784	0.000190279	8.52e-05	0.000181495	0.000268939	0.000332827	0.000456475	0.000577714	0.000598615	0.000510843	0.00049757	0.000581504	0.000602185	0.00046397	0.000473938	0.000578754	0.000606523	0.000628063	0.000844868	0.000742886	0.000560195	0.00066106	0.000803429	0.000922724	0.000916367	0.000994783	0.00108486	0.001061	0.00113853	0.00125413	0.00134099
86	MG200	200	MG	1.27	0.68	4.73e-05	2.59e-05	1.21e-05	1.96e-05	-5.35e-05	-6.12e-06	0.000326358	0.000236355	2.08e-05	7.38e-05	0.000241219	0.000303245	0.000108178	7.15e-05	0.000210361	0.000192639	5.86e-05	0.000179062	0.000352941	0.000408734	0.000541944	0.00061678	0.000515611	0.000376756	0.000343324	0.000399068	0.000454405	0.00057818	0.000762466	0.00065922	0.000634076	0.00102873	0.000948845	0.000694261	0.000680846	0.000737925	0.000793418	0.000904106	0.00110571	0.00121679	0.00127537	0.00143357	0.00150782	0.00133201
87	MG200	200	MG	1.27	0.68	0.000145524	-6.22e-05	-6.2e-06	0.000119265	2.51e-05	-7.62e-05	0.000161679	4.42e-05	-0.000111878	4.61e-05	0.000174431	0.000119149	8.72e-05	9.64e-05	6.65e-05	-3.7e-05	-1.07e-05	0.000108546	0.000334393	0.000463393	0.00058314	0.000641808	0.000682275	0.000592508	0.000510673	0.000556504	0.000482471	0.000593214	0.00079663	0.000648532	0.000575864	0.000947639	0.000947001	0.000840696	0.00089927	0.00111215	0.00114606	0.00126751	0.00151668	0.00143391	0.00143713	0.00154995	0.00166055	0.00154971
88	MG250	250	MG	1.48	0.67	7.38e-05	-5.9e-06	-1.97e-05	-4.35e-05	0.000123425	0.000413909	0.000653814	0.000409924	0.000240946	0.000212583	0.00028739	0.000392257	0.000497155	0.000546589	0.000232399	0.000504543	0.000623242	0.000535618	0.000569217	0.00067133	0.000774444	0.000653648	0.000735025	0.000881805	0.000845837	0.00118581	0.00140413	0.00119168	0.00114257	0.00127849	0.0012899	0.00137655	0.0015052	0.00157123	0.00162874	0.0014954	0.00152603	0.00176739	0.00160549	0.00155662	0.00170469	0.00183306	0.00199653	0.00206076
89	MG250	250	MG	1.48	0.67	8.71e-05	-1.22e-05	-3.19e-05	-2.68e-06	0.000184458	0.0004749	0.0006483	0.000416004	0.000194457	0.000110804	4.69e-05	0.000206082	0.000426205	0.000551202	0.000383506	0.000585361	0.00063943	0.000434751	0.000466286	0.000652671	0.000569109	0.000381229	0.000473699	0.000489624	0.000471946	0.000837445	0.000996742	0.000849417	0.00077449	0.000812077	0.00101822	0.00104508	0.001052	0.00114581	0.00110925	0.000855926	0.000877657	0.00106846	0.000991471	0.000990477	0.00099266	0.00108554	0.00139294	0.0014903
90	MG250	250	MG	1.48	0.67	0.000135626	7.96e-05	-6.52e-05	2.67e-05	-4.63e-05	0.000227161	0.000401784	0.000251611	-2.34e-05	-3.75e-05	-5.01e-05	5.57e-05	0.000202756	-0.000171899	9.46e-05	0.000186115	0.000219693	0.000339911	0.000412461	0.00051929	0.00045267	0.000322833	0.000430608	0.000485101	0.000495555	0.000575197	0.000588488	0.00043681	0.000560188	0.000755945	0.000878226	0.000960511	0.00101832	0.00105659	0.00101229	0.00105792	0.0012695	0.00113576	0.00128888	0.00102668	0.00112158	0.00122486	0.00131179	0.0014754
91	MG300	300	MG	0.92	0.37	7.74e-05	-1.59e-05	9.13e-05	6.36e-05	-4.79e-05	-9.19e-05	0.00014393	0.000171041	-1.36e-05	-5.45e-05	9.7e-06	0.000116432	0.000179518	0.000197298	0.000263283	0.000282609	0.000293229	0.000388168	0.000590028	0.000629953	0.000675848	0.000843767	0.00112011	0.00118346	0.0011889	0.00117466	0.00112491	0.00123282	0.0013867	0.00148721	0.00144906	0.00173726	0.0017863	0.00163326	0.00175203	0.00193989	0.00189992	0.00204452	0.00253074	0.0025207	0.00245486	0.00261727	0.00266508	0.00243472
92	MG300	300	MG	0.92	0.37	0.000113349	-7.29e-05	4.3e-05	9.16e-05	-3.73e-05	-2.69e-05	0.000314803	0.000407522	0.000221368	0.000106881	0.000125134	0.000293515	0.000351925	0.000424097	0.000547236	0.000626785	0.000716896	0.000733516	0.000789384	0.000884483	0.0010738	0.00122106	0.00134888	0.0014535	0.0015507	0.00166523	0.00152819	0.00167782	0.00212877	0.00237878	0.00238008	0.00262187	0.00273117	0.00263828	0.0026798	0.00288431	0.00300802	0.00319377	0.00350557	0.00356423	0.00349711	0.00353951	0.00389748	0.00400781
93	MG300	300	MG	0.92	0.37	-2.57e-06	-4.36e-05	0.000126621	0.000133111	-6.13e-05	-0.000155171	7.15e-05	0.000128695	9.52e-05	0.00015053	0.000161163	8.22e-05	0.000153592	0.00035853	0.00043321	0.000429469	0.000547924	0.000648666	0.000715722	0.000760281	0.000883662	0.00108129	0.0013579	0.00144296	0.00147482	0.00161	0.00162991	0.00187188	0.00215141	0.00213577	0.00215767	0.00256418	0.00265939	0.00261305	0.00281641	0.00313881	0.00322318	0.00326244	0.00360723	0.00372573	0.00370253	0.00377108	0.00391746	0.00393943
94	MG350	350	MG	0.79	0.21	0.000117288	0.000151836	0.000190855	0.000137214	0.000213959	0.000250296	1.92e-05	-0.000170854	-9.3e-05	0.000110347	0.000133015	0.000140719	0.000236688	0.000340486	0.000353035	0.000443758	0.000692106	0.000874629	0.00102751	0.00114335	0.00124481	0.00141987	0.00147604	0.00147875	0.00179076	0.00216522	0.00232582	0.00260007	0.00272114	0.00273	0.00267992	0.00279415	0.00298734	0.00310499	0.00316985	0.00326246	0.00344415	0.00355905	0.0036413	0.0036373	0.00366082	0.00379841	0.00384011	0.00380579
95	MG350	350	MG	0.79	0.21	0.000163041	1.04e-05	-4.71e-05	3.39e-06	0.000103297	7.12e-05	-9.24e-06	-0.0001689	1.01e-05	0.000244802	0.000100905	0.000142835	0.00040043	0.000470604	0.000481848	0.000687375	0.000971885	0.00120505	0.00143585	0.0016137	0.00171932	0.0018126	0.00206312	0.00225173	0.00236245	0.00271364	0.00299811	0.00317184	0.00335009	0.003436	0.00349193	0.00369718	0.00386974	0.00383764	0.00405791	0.00436406	0.00455623	0.00473734	0.00479423	0.00479914	0.00477304	0.00478975	0.00496376	0.00494675
96	MG350	350	MG	0.79	0.21	0.000207362	0.000184314	0.000175176	0.000141246	0.000127049	0.000125808	-0.00010551	-0.000198709	4.98e-05	0.000337725	0.000415439	0.000482853	0.000669177	0.000999087	0.00109111	0.00127096	0.00164722	0.00198928	0.00220002	0.00256844	0.00298445	0.00325634	0.00355867	0.00388047	0.00418444	0.00454571	0.00493136	0.00527692	0.00558768	0.00582161	0.00587803	0.0062229	0.00665215	0.00680806	0.00698045	0.00730852	0.00761334	0.00765013	0.00766255	0.00780907	0.00775337	0.00780163	0.00817477	0.00819823
97	MG400	400	MG	0.6	0.2	1.78e-05	-3.62e-05	4.05e-05	4.36e-05	1.04e-05	-5.95e-05	0.000148894	0.000161467	0.000138326	0.000113662	6.68e-05	0.000209683	0.000303317	0.000378969	0.000568796	0.000555129	0.000615144	0.000793779	0.000926981	0.00112	0.00125038	0.00121414	0.00136414	0.00149365	0.00141221	0.00141295	0.00146659	0.00175376	0.00208883	0.00212112	0.00225813	0.00259216	0.00252981	0.00246129	0.00262113	0.00276693	0.00280544	0.00294551	0.00326047	0.0034126	0.00335855	0.00335722	0.00351019	0.00338719
98	MG400	400	MG	0.6	0.2	0.000123519	-0.000117113	5.5e-05	0.000181334	6.68e-07	-4.49e-05	0.000164705	0.000148664	-2.4e-06	4.95e-05	0.000222488	0.000273507	0.000166345	0.00021377	0.000453894	0.000396424	0.000380031	0.000476061	0.000535395	0.000593449	0.000694234	0.000882975	0.00108636	0.00110555	0.00118366	0.00137627	0.00134868	0.00150423	0.00178363	0.00177627	0.0016681	0.00193322	0.00200953	0.00195968	0.00217029	0.00235344	0.00227623	0.00233032	0.00257275	0.0026388	0.00270232	0.00272102	0.00281292	0.00278953
99	MG400	400	MG	0.6	0.2	-5.35e-05	-3.68e-05	0.000115773	8.06e-05	-5.56e-05	-1.58e-05	7.5e-05	-4.96e-06	2.73e-08	0.000121825	0.000245325	0.000353166	0.000364731	0.000481541	0.000730482	0.000725205	0.000661023	0.000629376	0.000806337	0.000980568	0.000988308	0.00119653	0.00141104	0.00134024	0.00130012	0.00144463	0.00141657	0.00169989	0.00209238	0.00204371	0.00193614	0.00224353	0.00233934	0.00214959	0.00208001	0.0022748	0.00237588	0.00263248	0.00305799	0.00296805	0.00291889	0.00300439	0.00311028	0.00308425
100	MG500	500	MG	0.55	0.14	0.000426331	0.000282345	0.000131214	0.000169808	0.000142296	1.48e-05	3.49e-05	6.38e-05	6.38e-05	3.67e-06	-7.83e-05	-4.66e-05	5.64e-05	0.000170002	0.000259738	0.000400656	0.000520153	0.000718181	0.000856885	0.00102018	0.00115618	0.001253	0.0013111	0.00143012	0.00160982	0.00187784	0.00211688	0.00233376	0.00246148	0.00258716	0.00255535	0.00276673	0.00287515	0.00281416	0.00287922	0.00308637	0.00326507	0.00333901	0.00339436	0.00345577	0.00342206	0.00325823	0.00329838	0.00337464
101	MG500	500	MG	0.55	0.14	0.000402359	0.000411076	0.000424528	0.000508053	0.000309383	3.33e-05	-6.49e-05	-2.16e-05	-1.69e-05	6.99e-05	4.21e-05	3.56e-05	0.000209901	0.000285502	0.000345845	0.000496147	0.000600717	0.000706358	0.000819591	0.000920872	0.00103431	0.000991935	0.00102136	0.00112472	0.0013844	0.00157979	0.00163489	0.00178756	0.00202919	0.00214278	0.00208236	0.00219978	0.00246179	0.00258442	0.00256434	0.002686	0.00288487	0.00299622	0.00292729	0.00283278	0.00281925	0.00283024	0.00290708	0.0029109
102	MG500	500	MG	0.55	0.14	0.000255555	0.000222318	0.000187334	0.000342861	0.000275485	5.43e-05	1.29e-06	2.9e-05	-1.66e-05	1.48e-05	-1.45e-05	-1.34e-05	9.6e-05	0.000201564	0.000330655	0.000411439	0.000442946	0.000591042	0.000661497	0.000642273	0.000887496	0.00102293	0.00115189	0.0012861	0.00147261	0.00180511	0.00193142	0.001941	0.00206876	0.002237	0.00228096	0.00236804	0.00246694	0.00255668	0.00263553	0.00265193	0.0026694	0.00267913	0.00274796	0.00276061	0.00262244	0.00249208	0.00265146	0.00288511
103	MG600	600	MG	0.38	0.09	0.000563665	0.000554046	0.000443345	0.000527239	0.000537953	0.000237881	-3.77e-05	2.04e-05	-9.66e-06	0.000112279	1.48e-05	-0.000124568	6.01e-06	0.000209911	0.000122251	9.52e-05	0.000124366	0.000208989	0.000425759	0.000454077	0.000426348	0.000456944	0.000507451	0.000690727	0.000817584	0.00101784	0.00111184	0.00121631	0.00152531	0.00162253	0.00150305	0.00154071	0.00173812	0.00177441	0.00169137	0.00171157	0.00176639	0.00188278	0.00178093	0.00177806	0.00181158	0.00204135	0.00232566	0.00245697
104	MG600	600	MG	0.38	0.09	0.000572566	0.000475574	0.000545181	0.000613928	0.000411749	0.000119701	0.000188567	0.000198394	5.51e-05	2.68e-05	-8.74e-05	-0.00010859	0.000113132	0.000205402	0.000136631	1.89e-05	0.000100896	0.000172606	0.000110343	0.000145304	0.000421227	0.000447794	0.000407258	0.000395347	0.000409269	0.000495136	0.000558693	0.000666292	0.000779674	0.000885038	0.00086686	0.00113574	0.00123321	0.00115975	0.00111695	0.0013403	0.00147265	0.00144544	0.00166539	0.00166987	0.00152017	0.00138792	0.00142478	0.00157249
105	MG600	600	MG	0.38	0.09	0.000761163	0.000721183	0.000516024	0.000539531	0.000572105	0.000395303	0.00034826	0.000232016	9.37e-05	0.000236724	0.000204694	2.36e-05	-8.24e-06	-6.35e-05	-2.08e-05	6.78e-05	0.000118717	0.000344435	0.000363806	0.000339975	0.000448474	0.000506093	0.000533371	0.000571927	0.000637508	0.000824211	0.000932536	0.00109864	0.0012685	0.00132257	0.00129761	0.00147559	0.00166171	0.00177845	0.00188422	0.00182947	0.00191696	0.00204288	0.00223373	0.00223852	0.00199796	0.0018978	0.00204403	0.0020606
106	MG700	700	MG	0.24	0.1	0.00023334	0.000215116	6.22e-05	6.86e-05	0.000106412	3.49e-05	2.07e-05	2.27e-05	3.7e-05	-7.25e-05	-8.56e-06	0.000114714	0.000166977	0.000323931	0.000373835	0.000335747	0.00022945	0.000297596	0.000466825	0.000451806	0.000493294	0.000460647	0.000385725	0.000456717	0.000458828	0.00053291	0.000694368	0.000820744	0.000684274	0.00058581	0.000568107	0.00069444	0.000853881	0.000776282	0.000848665	0.00101132	0.0011454	0.00136342	0.00140831	0.00126158	0.00117523	0.00122736	0.00140736	0.00154667
107	MG700	700	MG	0.24	0.1	0.000591296	0.000625941	0.000503528	0.000446352	0.000375333	0.000274721	0.000385928	0.000219825	-6.06e-05	-2.24e-05	1.64e-05	-5.94e-05	0.000124233	0.000225627	0.000137609	0.000116274	1.01e-05	0.000122941	0.000144408	0.000204072	0.000445415	0.00040195	0.000369225	0.000437261	0.000397174	0.000325739	0.000309227	0.000466267	0.000670426	0.000736816	0.000649409	0.000870477	0.00100073	0.00107039	0.00115709	0.00135816	0.00163643	0.00169019	0.00188653	0.00200178	0.00191539	0.00185896	0.00178364	0.00176612
108	MG700	700	MG	0.24	0.1	0.000102684	0.000143483	9.1e-05	0.000165314	0.000220567	4.75e-05	0.000112549	0.000120729	3.59e-05	0.000184849	2.7e-05	-0.000159621	-6.24e-05	9.4e-06	0.000230761	0.000354811	0.000243199	0.000269348	0.000222974	0.000201968	0.000310462	0.000236312	0.000270452	0.000444474	0.000499542	0.000515987	0.000503422	0.000652225	0.000770095	0.000713466	0.000592185	0.000916824	0.00109115	0.00107102	0.00106712	0.00137288	0.00151191	0.00133913	0.00168766	0.00189887	0.00183385	0.00184979	0.00188919	0.00188542
109	PB	0	PB	1.17	0.53	-2.24e-05	2.61e-05	-1.56e-05	4.35e-05	0.000261543	0.000348425	0.000323317	0.000225823	8.35e-05	0.000209164	0.000277695	0.000354507	0.000508161	0.000417473	0.000244775	0.000331692	0.000573168	0.000757192	0.000907693	0.000940081	0.00101421	0.00105486	0.00121546	0.00150327	0.00173514	0.00186092	0.00195314	0.00224688	0.00269144	0.00297497	0.0030375	0.00319769	0.00327711	0.00359124	0.00385977	0.0041169	0.00429039	0.00441007	0.00470736	0.00503675	0.00538314	0.00547644	0.00558855	0.00577675
110	PB	0	PB	1.17	0.53	-4.87e-05	5.81e-05	-1.52e-05	-5.29e-05	9.08e-05	0.000225356	0.000354543	0.000336536	0.000260934	0.000353584	0.000600659	0.000775039	0.000829329	0.000877555	0.000942867	0.00116377	0.00144519	0.00172161	0.0022159	0.00255854	0.00256968	0.00255907	0.00297584	0.0035673	0.00400405	0.00433075	0.00471142	0.00540814	0.00605786	0.00640533	0.00673222	0.007255	0.0077123	0.00816576	0.00862141	0.00907436	0.00937	0.00976089	0.0104251	0.0108594	0.0113339	0.0117037	0.012138	0.0125638
111	PB	0	PB	1.17	0.53	-3.19e-05	5.49e-05	-3.12e-05	-4.79e-05	0.000160315	0.000312679	0.000398756	0.000394414	0.000303802	0.00039235	0.000572398	0.000692907	0.000945681	0.00115567	0.00118785	0.00125794	0.00150778	0.00198269	0.00252985	0.00285745	0.00303108	0.00310386	0.00346513	0.00400114	0.00459988	0.00510755	0.00558198	0.00614509	0.00683521	0.0072831	0.00770143	0.00826638	0.00873607	0.00919221	0.00971977	0.0101807	0.0105102	0.0108529	0.0115188	0.0122925	0.0129355	0.013215	0.0136417	0.0141995
112	PB200	200	PB	1.11	0.52	-0.000308606	4.45e-05	0.000115828	0.000101484	0.000175711	0.000611174	0.00120646	0.00155557	0.00135329	0.00161156	0.00180873	0.0019856	0.00243069	0.00219321	0.00258308	0.00262817	0.00256162	0.00257294	0.0026808	0.00284284	0.00290385	0.00272701	0.00274832	0.00267246	0.00275582	0.00279023	0.00269011	0.00265275	0.00261615	0.00277178	0.00265844	0.00261101	0.00245574	0.00235472	0.00196186	0.00149483	0.0013161	0.000952941	0.00105884	0.000890528	0.00107621	0.00120714	0.00145341	0.00189788
113	PB200	200	PB	1.11	0.52	-0.000211069	3.89e-05	6.53e-05	0.000215928	0.000356065	0.000651732	0.00121467	0.00170393	0.00148023	0.00159747	0.0017357	0.00184773	0.00229752	0.00220542	0.00270586	0.00271352	0.00261606	0.00282464	0.00310668	0.00323976	0.00332936	0.00323617	0.00330723	0.00335648	0.00363329	0.00378297	0.0037911	0.00377116	0.00373854	0.00390206	0.004019	0.004258	0.00413603	0.00385177	0.00346046	0.00316499	0.0032265	0.00291271	0.00298302	0.00301689	0.00325963	0.00336975	0.00385897	0.0045673
114	PB200	200	PB	1.11	0.52	-0.000150178	5.14e-06	6.83e-05	0.000275062	0.000384295	0.000695648	0.00142477	0.00187721	0.00165483	0.00180631	0.00204495	0.00223122	0.00261703	0.00243708	0.0029699	0.00307103	0.00299691	0.00307186	0.00330599	0.00353319	0.00353604	0.00351517	0.00377609	0.00387052	0.00403142	0.0041414	0.00406348	0.00405614	0.00413143	0.00438184	0.00455901	0.00481077	0.00467433	0.00443831	0.0039856	0.00373767	0.00383551	0.0034716	0.00358828	0.00363837	0.00400879	0.0043276	0.00485471	0.00550668
115	PB250	250	PB	1.07	0.49	0.000123895	0.000139928	-1.52e-05	-0.000156358	-1.59e-05	0.000179915	0.000203446	0.0001397	5.03e-05	5.15e-05	-1.03e-05	-2.32e-05	5.87e-05	2.04e-05	-4.64e-05	5.85e-05	0.000194207	0.00031052	0.000439486	0.000416179	0.000334999	0.000159344	5.62e-05	0.0002002	0.000389833	0.000419854	0.000431821	0.000555242	0.000685645	0.000721179	0.000673687	0.000698151	0.000687313	0.000791077	0.000959296	0.000947068	0.000778665	0.000685809	0.000939195	0.00107285	0.00105419	0.00104257	0.0010768	0.00110343
116	PB250	250	PB	1.07	0.49	5.6e-05	4.51e-05	-1.38e-05	-7.21e-05	-1.55e-05	0.000110468	0.000234033	9.64e-05	-2.19e-05	-3.27e-05	-4.99e-05	3.94e-05	0.000118825	0.000110428	5.18e-05	0.000196129	0.00034082	0.000389709	0.00045112	0.000437245	0.000386649	0.000371746	0.000543324	0.000697187	0.000785272	0.000834727	0.000760074	0.00101486	0.00135709	0.00143977	0.00135101	0.0013836	0.00142069	0.0015195	0.00170151	0.00165123	0.00151453	0.00152347	0.00187193	0.00210986	0.0022068	0.00225021	0.00238634	0.00247618
117	PB250	250	PB	1.07	0.49	5.68e-05	2.88e-05	-5.75e-05	-3.86e-05	0.000159602	0.00031097	0.00035809	0.00025014	6.4e-05	7.93e-05	0.000174559	0.000366637	0.00041044	0.000206705	6.74e-05	0.000289735	0.000553706	0.000521126	0.000646771	0.000658825	0.000543688	0.000455941	0.000473465	0.000487856	0.000642133	0.000820728	0.000921792	0.00107449	0.00132034	0.00129274	0.00121523	0.00125087	0.00130307	0.00142876	0.00138773	0.0013412	0.0012836	0.00126554	0.00147529	0.00173245	0.00183432	0.00180076	0.00197941	0.00212898
118	PB300	300	PB	0.82	0.37	-0.00014521	-4.29e-05	0.000113564	0.000345512	0.000437915	0.000650516	0.00119637	0.00156836	0.00143813	0.00174861	0.00190385	0.00201175	0.00242588	0.00227274	0.00279416	0.00284109	0.00273636	0.0029005	0.00319843	0.00335807	0.00353329	0.00347153	0.0034837	0.00353163	0.00374764	0.003845	0.00391598	0.00398004	0.00390643	0.00407632	0.00413884	0.0041786	0.00396346	0.00370215	0.00333343	0.00292884	0.00277304	0.00249127	0.00242004	0.00225288	0.00262303	0.00288075	0.00309838	0.00349747
119	PB300	300	PB	0.82	0.37	-0.000272259	2.23e-05	0.000113014	0.000174021	0.000297246	0.000495869	0.000888354	0.00133887	0.00129505	0.00149875	0.00162039	0.00170904	0.0021327	0.00206927	0.00267823	0.00271414	0.00246358	0.00260929	0.00288056	0.00305633	0.00309346	0.00302523	0.00324251	0.00330472	0.00356401	0.00373071	0.00369373	0.00369041	0.00363695	0.00379688	0.00384832	0.00397691	0.00382402	0.00366044	0.00333857	0.00298342	0.00286655	0.00250074	0.00273493	0.00269771	0.00281826	0.00291101	0.00326931	0.00362591
120	PB300	300	PB	0.82	0.37	-0.000248876	-9.48e-06	0.000133715	0.000152023	4.96e-05	0.000267279	0.000774335	0.00107839	0.00102493	0.00120709	0.00127347	0.00137404	0.00174387	0.00149615	0.00210254	0.00235439	0.0022458	0.0023526	0.00282726	0.00318782	0.00342148	0.00349212	0.00377945	0.00387817	0.00398312	0.00419679	0.0043516	0.00458235	0.00463142	0.00489088	0.00511111	0.00538055	0.00527512	0.00518789	0.0050237	0.00479682	0.00476433	0.00460669	0.00476689	0.00463406	0.00512535	0.00533203	0.00550569	0.00589349
121	PB350	350	PB	0.75	0.3	0.000195555	0.000102016	-1.25e-05	2.58e-05	0.000113483	0.00013552	0.000111987	4.77e-05	2.25e-06	5.08e-05	-5.17e-05	-5.01e-05	0.000121542	0.000365254	0.00020233	-6.39e-05	-0.000122863	0.00016067	0.000353905	0.000217812	0.000240193	0.000290073	0.000252935	0.000192982	0.000228614	0.000345335	0.000249157	0.000273517	0.000348026	0.000456227	0.000710541	0.000802637	0.000603662	0.000502747	0.00057959	0.000704865	0.00072176	0.000702989	0.00076138	0.000836326	0.000794059	0.00078951	0.000949985	0.00105235
122	PB350	350	PB	0.75	0.3	0.000131377	0.000107303	-0.000133097	-0.000117637	2.51e-05	0.000117423	0.000267157	0.000184675	3.22e-05	3.94e-05	-3.61e-05	2.8e-05	0.000142754	0.000165684	9.49e-06	-8.12e-05	-9.48e-06	0.000187846	0.000327373	0.000316665	0.000452938	0.000430835	0.000375488	0.000451315	0.000483625	0.000557391	0.000688495	0.000780504	0.000833061	0.000894443	0.00106385	0.00127931	0.00118704	0.00110143	0.00107186	0.00118182	0.00139473	0.00147071	0.00139918	0.00140735	0.00147292	0.00151037	0.00141193	0.00149996
123	PB350	350	PB	0.75	0.3	0.000222915	0.000236896	0.000142426	6.77e-05	0.000110411	0.000175087	0.000229957	0.000134203	6.12e-06	-2.37e-06	2.52e-05	7.51e-06	-2.64e-05	-4.49e-06	9.39e-05	0.000112358	5.18e-05	0.000231623	0.00037628	0.000229324	0.000312895	0.000346385	0.000402576	0.000512093	0.000574026	0.000679972	0.000694848	0.000713562	0.000966491	0.00110739	0.00118828	0.00121738	0.00111166	0.001201	0.00121955	0.00132503	0.00159603	0.00158359	0.0015149	0.00157874	0.00156216	0.00154936	0.00168896	0.001823
124	PB400	400	PB	0.61	0.27	-1.48e-05	2.23e-05	-1.55e-05	5.02e-05	0.000202218	0.000375063	0.000602853	0.00084733	0.000670553	0.000773298	0.000846906	0.00105816	0.00148341	0.00133078	0.00188812	0.0019693	0.00193053	0.00204557	0.00231823	0.00240937	0.0025274	0.00271476	0.00298148	0.00302385	0.00316131	0.00340237	0.00346145	0.0035149	0.00355597	0.00367769	0.00371428	0.00383365	0.00372381	0.00377404	0.00351774	0.0030918	0.00300612	0.00271054	0.00277852	0.00275708	0.00299131	0.00304816	0.00320322	0.0035391
125	PB400	400	PB	0.61	0.27	-4.78e-05	7.17e-05	4.89e-05	-9.72e-06	-6.51e-05	0.000183498	0.000596756	0.000850294	0.000693431	0.000992738	0.00115725	0.00111892	0.00147122	0.00124165	0.00193771	0.00214954	0.00198996	0.00204444	0.00242854	0.00276777	0.00298703	0.00321185	0.00346978	0.0035569	0.00359126	0.00379816	0.0040069	0.00426588	0.00434057	0.00455778	0.00474894	0.00492912	0.0048857	0.00485872	0.0046926	0.0044905	0.00448526	0.00413833	0.00428189	0.00422495	0.00447567	0.00452595	0.0046368	0.00493326
126	PB400	400	PB	0.61	0.27	-7.89e-05	9.05e-05	2.91e-05	-1.42e-05	-2.84e-05	0.000115108	0.000568556	0.000988028	0.000767173	0.000834698	0.000887615	0.00103752	0.00161986	0.00135129	0.00178087	0.00189918	0.00176663	0.00185709	0.00218003	0.00234418	0.0024284	0.00240624	0.00262825	0.00266342	0.00286713	0.00304456	0.00304365	0.00306861	0.00302863	0.00319892	0.00325369	0.00336587	0.00327804	0.00317913	0.00297715	0.00270468	0.00271324	0.00239075	0.00233065	0.00206831	0.00232532	0.00257025	0.00277868	0.00302119
127	PB500	500	PB	0.54	0.18	0.000282156	0.000175799	2.54e-05	7.69e-05	0.000156181	0.000162622	0.000267486	0.000266647	0.000106181	-8.17e-05	-0.000136716	3.91e-05	7.25e-05	0.000155364	8.76e-05	-5.73e-06	0.000164625	0.000402215	0.000445951	0.000436405	0.000651751	0.00073626	0.000843897	0.00102099	0.00106609	0.00115938	0.00130143	0.00141315	0.00154651	0.00169636	0.00176768	0.00195021	0.00203457	0.00195407	0.00194144	0.0020342	0.002141	0.0021547	0.00218888	0.00229193	0.00232444	0.00233511	0.00236704	0.00229373
128	PB500	500	PB	0.54	0.18	0.000260648	0.000191501	0.000103342	9.21e-05	0.00012325	8.23e-05	0.00020961	0.000157834	-4.71e-05	1.36e-05	-6.6e-05	-5.94e-05	0.000238538	0.000280408	0.000234562	0.000276545	0.000204427	0.000481841	0.000729174	0.000728166	0.000862958	0.000966664	0.00106238	0.00117247	0.0011844	0.0012836	0.00144046	0.00160005	0.00171484	0.0019452	0.00211383	0.00212975	0.00200301	0.00206573	0.0020344	0.00205264	0.00221614	0.00223067	0.00229577	0.00230803	0.00221716	0.00228686	0.00235352	0.00237099
129	PB500	500	PB	0.54	0.18	0.000196501	0.000281008	0.000133635	7.62e-05	0.000181706	0.000212937	0.000180716	8.08e-05	5.24e-05	3.83e-05	-9.42e-05	-7.76e-05	9.31e-05	0.000235783	0.000276994	0.00029822	0.000210041	0.000388361	0.000600787	0.000533794	0.000545871	0.000610258	0.000775984	0.000831926	0.000717445	0.000712004	0.000792836	0.0009122	0.00105586	0.00120845	0.00140321	0.00143676	0.00126568	0.00122788	0.00129831	0.00133549	0.00140403	0.00141304	0.00136738	0.00121542	0.00117275	0.00128007	0.00135629	0.00139966
130	PB600	600	PB	0.35	0.08	1.7e-05	-1.24e-05	3.41e-06	3.2e-05	0.000174331	0.000180367	0.000250209	0.00018685	2.04e-05	6.54e-05	1.65e-05	0.000147969	0.000260097	0.000194183	0.000152215	0.000153299	0.000155252	0.000338941	0.00044163	0.000348221	0.000442363	0.00045128	0.000434308	0.000552864	0.000695837	0.000678096	0.000639808	0.000637389	0.000631789	0.000807457	0.00109014	0.00109384	0.000903444	0.000875653	0.000887618	0.000915929	0.000930528	0.00081128	0.000720766	0.000744026	0.000657739	0.000717703	0.00098581	0.00107337
131	PB600	600	PB	0.35	0.08	-8.68e-06	3.63e-05	-3.23e-05	1.55e-06	0.000115581	0.000162641	0.00030243	0.00031511	0.000270549	0.000400976	0.000344237	0.000200343	0.000246417	0.000353518	0.000340444	0.000285355	0.000377836	0.000576687	0.000600716	0.000485402	0.000494118	0.000582276	0.000515476	0.000526662	0.000478508	0.000453152	0.000536096	0.000550037	0.000518838	0.000676039	0.000813261	0.000816015	0.00072545	0.000674318	0.00068561	0.00077691	0.000861207	0.000833224	0.000704363	0.000734822	0.000768924	0.000863339	0.000874609	0.000839492
132	PB600	600	PB	0.35	0.08	-7.58e-05	4.04e-05	-2.68e-06	1.53e-05	0.000110177	0.000134345	0.000219105	0.000186405	9.36e-06	0.00012849	0.000138273	0.000148272	0.000386227	0.000506049	0.000366173	0.000292175	0.000312499	0.000387596	0.000429114	0.000402014	0.000533705	0.000645018	0.000531235	0.000471017	0.000523124	0.00053642	0.000505102	0.000562191	0.000734406	0.000822539	0.000784277	0.000770872	0.000564985	0.00043282	0.000398872	0.000459804	0.000617889	0.00065246	0.000579648	0.000594604	0.00067853	0.000681185	0.000769561	0.000853525
133	PB700	700	PB	0.21	0.06	4.88e-05	4.13e-05	-6.64e-05	1.2e-05	0.000196206	0.000344499	0.000614687	0.000518514	0.000355346	0.000446996	0.000359517	0.000341992	0.00052753	0.000610041	0.000526566	0.000545139	0.000575963	0.00054415	0.000601065	0.000737294	0.000849282	0.0008174	0.000796822	0.000786161	0.000735674	0.000888909	0.000845273	0.000694969	0.000834612	0.00102738	0.00103565	0.00109263	0.00098589	0.000991374	0.0010508	0.000939125	0.000954697	0.000956077	0.000963304	0.000866835	0.000799841	0.000954838	0.00131	0.00131899
134	PB700	700	PB	0.21	0.06	3.54e-05	3.09e-06	-9.25e-06	7.15e-06	-3.41e-05	3.16e-05	0.000241923	0.000198444	0.000207441	0.000427988	0.000244992	0.000308806	0.000623575	0.000584988	0.00043243	0.000336772	0.000291375	0.000440212	0.000655717	0.000596904	0.00054886	0.000586663	0.000574304	0.000519165	0.000539856	0.000767922	0.000844048	0.00068116	0.000653221	0.000890526	0.000868469	0.000914797	0.000883989	0.00082523	0.000781574	0.000719555	0.000550155	0.000488357	0.000505838	0.000625984	0.00082284	0.000865291	0.000860907	0.000993789
135	PB700	700	PB	0.21	0.06	3.76e-05	-1.21e-06	-1.82e-05	3.24e-05	0.000194739	0.000262182	0.000504379	0.000465417	0.000197655	0.000293325	0.000184865	0.000173821	0.00047204	0.000579827	0.000439543	0.000344574	0.000336039	0.000470038	0.000675904	0.000631087	0.000509245	0.000434465	0.000552796	0.000635444	0.000555017	0.000512147	0.00048157	0.000531479	0.000669646	0.000724455	0.000696921	0.00086451	0.000766176	0.000599316	0.000670048	0.000718602	0.000665721	0.000622187	0.000550117	0.000524333	0.000573894	0.000547729	0.00053607	0.000696832
136	RH	0	RH	1.43	0.68	0.0172955	0.0167109	0.0162742	0.0159752	0.0153389	0.0153221	0.0150397	0.0145182	0.0147574	0.0153695	0.0145101	0.0136603	0.0131285	0.0123739	0.0116304	0.0116937	0.0117125	0.0118144	0.0122009	0.0122915	0.0120856	0.0120315	0.0120902	0.0120167	0.0120701	0.0122931	0.0122561	0.012056	0.0121089	0.0121941	0.0127526	0.0134323	0.0136739	0.0131952	0.0151223	0.014114	0.0137243	0.0130777	0.0124725	0.0111787	0.0101116	0.00928907	0.00887055	0.0085761
137	RH	0	RH	1.43	0.68	0.00634781	0.00614961	0.00601391	0.00612209	0.00580071	0.00583718	0.00564139	0.00562476	0.00582266	0.006403	0.00570689	0.00499154	0.00472363	0.00472334	0.00467916	0.00474366	0.00454082	0.0047443	0.0049761	0.00517521	0.00522977	0.00530703	0.00532931	0.00535207	0.00536233	0.00584058	0.00588052	0.00546537	0.00531658	0.00526202	0.00568691	0.00620109	0.00646835	0.00612623	0.0081522	0.00728536	0.00702572	0.00651407	0.00640822	0.00546881	0.0047995	0.00433269	0.00387728	0.00375976
138	RH	0	RH	1.43	0.68	0.0251935	0.0248275	0.0246522	0.0246999	0.0238966	0.0232555	0.022736	0.0222254	0.0220894	0.0223846	0.0212781	0.0202458	0.0194615	0.0189167	0.0184376	0.018239	0.0179746	0.0179722	0.0181854	0.0181877	0.0178387	0.0178064	0.0178317	0.0179701	0.0177529	0.0176384	0.0176277	0.0175872	0.0176727	0.0176534	0.01804	0.0185234	0.0188121	0.0183921	0.0200796	0.0190216	0.0186051	0.0178229	0.0170942	0.0157596	0.0146291	0.0137279	0.0132312	0.0125012
139	RH200	200	RH	1.29	0.66	-0.000303375	-0.000210777	0.000354693	0.00120739	0.00186928	0.00285172	0.00385775	0.0040962	0.00437504	0.00482628	0.00537541	0.00608186	0.00647866	0.00697112	0.00731246	0.00716541	0.00753851	0.00800639	0.00807337	0.00802621	0.00823583	0.00839602	0.00833534	0.0085044	0.00875984	0.00874791	0.00887253	0.00913197	0.00914878	0.0087043	0.00856194	0.00838341	0.00770659	0.00696284	0.00618693	0.00556338	0.00468102	0.00371585	0.0034436	0.00363822	0.00425768	0.00508083	0.00643558	0.00786875
140	RH200	200	RH	1.29	0.66	-0.00029137	-0.000214199	0.000352466	0.00118439	0.00171731	0.00274401	0.00388926	0.00420872	0.00434662	0.00477926	0.00551299	0.00622721	0.00651218	0.00702384	0.007363	0.00717063	0.0076851	0.00810668	0.00809146	0.0081802	0.00840969	0.0084761	0.00855879	0.00883259	0.00892692	0.00896748	0.00915308	0.00936496	0.00948986	0.0092316	0.00903881	0.00867901	0.00796427	0.00723657	0.00660914	0.00608688	0.00524215	0.00425701	0.00410067	0.00448007	0.00511524	0.0059519	0.00725719	0.00865409
141	RH200	200	RH	1.29	0.66	-8.65e-05	8.97e-06	7.56e-05	-9.02e-06	0.000254882	0.000342475	0.000255761	4.97e-05	0.000375847	0.00077831	0.000812913	0.000814861	0.000917388	0.000773557	0.000440433	0.000945431	0.00105529	0.000934864	0.00108966	0.00118169	0.00137417	0.00145976	0.00151331	0.00168949	0.00165085	0.00199671	0.00232785	0.00209411	0.00191684	0.00204832	0.00227662	0.00238727	0.00239438	0.00235754	0.00237641	0.00245729	0.00262663	0.00277499	0.00255579	0.00266574	0.00290933	0.00320492	0.00335464	0.00341157
142	RH250	250	RH	1.46	0.66	-0.000163322	2.05e-05	6.06e-05	0.000130927	0.000171619	0.000214595	0.000493374	0.000513323	0.000316489	0.000339278	0.000286538	0.000409545	0.000657184	0.000704608	0.000640095	0.000688765	0.000720904	0.000642111	0.000658198	0.000612912	0.000679404	0.000724273	0.00076618	0.000809141	0.000825046	0.000880992	0.000952554	0.000967507	0.000978698	0.00102585	0.00100259	0.00095727	0.000901311	0.000925371	0.000937924	0.000996158	0.00101858	0.000974232	0.00092678	0.000986073	0.000956947	0.00104277	0.00122011	0.0013368
143	RH250	250	RH	1.46	0.66	3.93e-05	-1.14e-05	-9.09e-06	0.000111843	0.000122216	0.000234672	0.000443161	0.000464509	0.000263296	0.000326694	0.00037022	0.000514482	0.000764113	0.000746336	0.000704146	0.000671256	0.000680152	0.000737752	0.00078487	0.000832951	0.000942217	0.000908202	0.000912916	0.000941073	0.000819901	0.000838181	0.000896939	0.000925494	0.00091951	0.00095629	0.000993273	0.000988181	0.000898384	0.000768854	0.000556202	0.000542497	0.000660031	0.000698477	0.000733218	0.000835088	0.000968936	0.000994301	0.00110272	0.00138145
144	RH250	250	RH	1.46	0.66	-0.000125042	2.09e-05	4.08e-05	0.000150687	0.000216573	0.000281712	0.000497619	0.000466322	0.000333663	0.000494587	0.000515327	0.000535155	0.00067179	0.000730254	0.000640481	0.000527944	0.000580554	0.000652747	0.000727838	0.000770113	0.000829286	0.000715449	0.000648524	0.000677906	0.000748481	0.000823629	0.000799293	0.000751507	0.000771058	0.000851857	0.000845858	0.000828704	0.000665922	0.000501067	0.000390901	0.000416399	0.000442362	0.00044906	0.000533301	0.00051939	0.000413959	0.000404541	0.000673726	0.000979513
145	RH300	300	RH	0.98	0.4	-0.000247392	-0.000187974	0.000303905	0.00120028	0.00176154	0.00272021	0.00374248	0.00400388	0.00425411	0.00479702	0.0053722	0.00602294	0.00631487	0.00679441	0.00714152	0.00699974	0.00731758	0.00735772	0.00719661	0.00734808	0.00757888	0.00762202	0.00758399	0.00769402	0.00780293	0.00773169	0.007654	0.00768555	0.00773093	0.00732758	0.00709037	0.00677093	0.00590566	0.00496103	0.00403418	0.00330547	0.00227971	0.00129246	0.000901395	0.00101347	0.00135456	0.0019287	0.00326578	0.00455203
146	RH300	300	RH	0.98	0.4	-0.000260367	-0.000163348	0.000285845	0.00119943	0.0016879	0.00258477	0.00370862	0.00400084	0.00414224	0.00461837	0.00540254	0.00611829	0.00639236	0.00693352	0.00715821	0.00686005	0.0073365	0.00775305	0.00773842	0.00769834	0.00780423	0.00779274	0.0077497	0.00790459	0.00799767	0.00797988	0.0080849	0.00822058	0.00815655	0.00775553	0.00752777	0.00726607	0.00658213	0.00572628	0.00477537	0.00402725	0.00288345	0.00179358	0.00148413	0.0016334	0.00207986	0.00272137	0.00404556	0.00536072
147	RH300	300	RH	0.98	0.4	-0.000283067	-0.000170847	0.000305004	0.001121	0.00178432	0.00270128	0.0036473	0.00398505	0.00421544	0.00453749	0.00511535	0.00591413	0.00638261	0.00693849	0.00718655	0.00701742	0.00739616	0.00755297	0.00757051	0.00771753	0.00784477	0.00789988	0.00781264	0.00786958	0.00795456	0.00798494	0.00812449	0.00828341	0.00821437	0.00779698	0.0076131	0.00727514	0.00650837	0.00570134	0.0048192	0.00404175	0.00287534	0.00182125	0.00160363	0.00176592	0.00222941	0.00294413	0.00421722	0.0054819
148	RH350	350	RH	0.95	0.27	-0.000131014	-3.02e-05	9.42e-05	0.000264213	0.000348092	0.000468781	0.000631385	0.000492719	0.000429871	0.000536652	0.000555126	0.000747521	0.000995461	0.00119331	0.00119821	0.00102516	0.000990778	0.00115497	0.00136306	0.00130695	0.00139855	0.00149157	0.00140284	0.00144595	0.00149186	0.00153257	0.00158183	0.00166046	0.00178534	0.00188986	0.0018716	0.00183541	0.00168654	0.00164169	0.00159845	0.0016034	0.00168264	0.00169703	0.00161081	0.00152475	0.00152012	0.00166121	0.0018818	0.00214245
149	RH350	350	RH	0.95	0.27	-0.000113297	1.15e-05	5.15e-05	3.8e-05	5.74e-05	0.000181031	0.000366675	0.000355423	0.000388831	0.000599144	0.000624697	0.000688603	0.000852077	0.000923701	0.000859421	0.000987748	0.00106865	0.00120415	0.00135309	0.0013539	0.00131514	0.00140515	0.0015623	0.00166166	0.00172737	0.00193214	0.0020435	0.00211178	0.00220969	0.00225245	0.00231317	0.00233331	0.00212866	0.00220549	0.00223099	0.00214156	0.00219895	0.0022258	0.00220866	0.00229131	0.00232754	0.00236152	0.00243791	0.00257967
150	RH350	350	RH	0.95	0.27	0.000130735	4.89e-05	-0.000114376	-8.99e-05	6.83e-05	0.000304964	0.000459482	0.000306498	0.000258116	0.000339465	0.000345396	0.000479834	0.000758236	0.000936667	0.000930737	0.000804274	0.000751805	0.000900019	0.00100163	0.000891194	0.000843364	0.000871755	0.000866598	0.000830633	0.00087816	0.00103124	0.0011026	0.000998973	0.000988807	0.00111692	0.00114934	0.0010628	0.000895897	0.000872327	0.000779292	0.000781386	0.000899344	0.000884045	0.000843963	0.000807741	0.000697451	0.00063771	0.00080831	0.00111276
151	RH400	400	RH	0.64	0.21	-2.12e-05	0.000100101	1.93e-05	-5.22e-05	-4.69e-05	6.87e-05	0.000354574	0.000263182	0.000107545	0.000255273	0.000454786	0.000650983	0.000640884	0.000592986	0.000824489	0.000858395	0.000947763	0.00124505	0.00142237	0.0015852	0.00177185	0.00199865	0.00221877	0.0023605	0.00259022	0.00274857	0.00277766	0.00285425	0.00300874	0.00312287	0.00312929	0.00331722	0.00331012	0.00324724	0.00321227	0.00331099	0.00341635	0.00322917	0.00323452	0.00319098	0.00342183	0.00360573	0.0034174	0.00329053
152	RH400	400	RH	0.64	0.21	-3.34e-05	2.98e-05	9.46e-05	-3.03e-05	-6.13e-05	3.08e-05	0.000274594	0.000372719	0.000298915	0.000356476	0.000563922	0.000737249	0.000752062	0.000647576	0.000678942	0.000724844	0.000908786	0.001278	0.00137135	0.0013639	0.00139201	0.00155942	0.00171914	0.00184583	0.00209914	0.00237896	0.00246214	0.0023506	0.00249038	0.0024805	0.00234231	0.00256074	0.00258358	0.0025559	0.00256392	0.00256405	0.0025473	0.00231115	0.00228373	0.00236979	0.00251105	0.00259136	0.00243381	0.00256361
153	RH400	400	RH	0.64	0.21	0.0001289	-6.94e-06	-5.82e-05	4.21e-05	0.000109704	0.000193508	0.0004268	0.000306907	0.000146649	0.0003216	0.000576831	0.000834899	0.000749608	0.000489813	0.000614776	0.000741523	0.000765422	0.00102347	0.00125786	0.0013671	0.00134534	0.00146605	0.00159739	0.0017584	0.00191829	0.00195955	0.0020336	0.00208368	0.00216005	0.00220783	0.00200928	0.00216172	0.00223571	0.00218972	0.0022492	0.00220548	0.00212412	0.00195164	0.00205177	0.00203539	0.00203293	0.00209192	0.00211854	0.00226574
154	RH500	500	RH	0.6	0.15	9.66e-05	3.76e-05	-2.81e-05	-6.8e-05	3.29e-05	0.000178259	0.000155766	-5.86e-05	-6.77e-05	-3e-05	6.07e-05	9.32e-05	0.000269604	0.000314682	0.000135338	0.000327345	0.000443024	0.000622815	0.000927295	0.000968188	0.000892348	0.000809076	0.00100313	0.00137349	0.00157414	0.00170646	0.00183439	0.0018787	0.00200287	0.00211505	0.00217186	0.00229754	0.00245413	0.00247684	0.00253225	0.00249321	0.00256983	0.00274427	0.00256511	0.00249403	0.00250689	0.0024708	0.00265142	0.00276191
155	RH500	500	RH	0.6	0.15	2.4e-05	8.05e-06	9.22e-06	-4.96e-05	2.87e-05	0.000205566	0.000216761	-5.99e-05	-2.96e-05	9.93e-05	5.75e-05	6.85e-05	0.000222109	0.00023279	3.95e-05	0.000529404	0.000540693	0.000299274	0.000415772	0.000573561	0.000591883	0.000378836	0.000526056	0.000739149	0.000631996	0.000868977	0.00104213	0.000866227	0.000823743	0.000924462	0.00106896	0.0011764	0.00111042	0.00119431	0.00126778	0.0011217	0.00129183	0.00143996	0.00102333	0.000899693	0.00100987	0.00122294	0.00128646	0.00116587
156	RH500	500	RH	0.6	0.15	0.000218	-3.98e-05	-7.05e-05	7.24e-05	0.000337124	0.000517946	0.000615593	0.000139365	6.67e-05	0.000143697	0.000168923	0.000224658	0.00044107	0.000442914	-1.94e-05	0.000465933	0.000697669	0.000583953	0.000639057	0.000654038	0.00065644	0.000638274	0.000885541	0.00116258	0.000909344	0.00116338	0.00151022	0.00121082	0.00118822	0.0014138	0.00153973	0.00158526	0.00169709	0.0018537	0.00193934	0.00169564	0.0017163	0.00184454	0.00130862	0.00121957	0.0013233	0.00154363	0.00177852	0.00167153
157	RH600	600	RH	0.4	0.08	0.000194914	-2.6e-05	-7.18e-05	-5.69e-05	0.000159696	0.000396187	0.000493024	-0.000133949	-7.45e-05	0.000238606	0.00023286	0.000231239	0.000387908	0.000278208	-0.000308316	0.000431073	0.000414662	0.000122199	0.00030403	0.000471788	0.000354737	0.00025437	0.000497948	0.000655118	0.000520887	0.000971378	0.00116789	0.000661996	0.000448326	0.000801434	0.00108285	0.00108873	0.000995901	0.00100181	0.00110927	0.000955054	0.00125786	0.00148819	0.000664983	0.000643317	0.000932615	0.00109884	0.00104251	0.000744718
158	RH600	600	RH	0.4	0.08	5.9e-05	-2.21e-05	3.89e-06	-2.05e-05	0.000196548	0.00048985	0.000559163	0.000174046	0.000104638	0.000231649	0.000114699	0.00019863	0.000446843	0.000546119	0.000258383	0.000684372	0.000681993	0.000408692	0.000678964	0.0010046	0.000920857	0.000778184	0.000793731	0.000773006	0.000687762	0.00123646	0.00159771	0.00133241	0.00114837	0.00129079	0.00149485	0.00143778	0.00132902	0.00131192	0.00140114	0.00127868	0.00131684	0.00147598	0.00111601	0.000976951	0.000925928	0.001024	0.0013201	0.00134441
159	RH600	600	RH	0.4	0.08	0.000194104	-5.45e-05	-4.32e-05	-1.24e-05	0.000221864	0.000460317	0.000538023	6.94e-05	0.000102865	0.000334699	0.000374621	0.00043569	0.000636841	0.00044701	-6.51e-05	0.000601038	0.000569977	0.000401955	0.000589747	0.000669483	0.000517749	0.000330793	0.00057663	0.000697857	0.000421264	0.000788766	0.00116944	0.000938261	0.000806568	0.000905863	0.000940722	0.000877212	0.000869124	0.000889131	0.000896662	0.000719699	0.000858345	0.000964353	0.00034316	0.000373127	0.000628383	0.000807606	0.000916283	0.000736186
160	RH700	700	RH	0.26	0.07	0.000122134	-3.64e-05	-2.54e-05	4.5e-05	0.00019247	0.000413839	0.000620128	0.000364339	0.000139527	5.02e-05	1.91e-05	0.000128422	0.000396211	0.000549494	0.000175145	0.000463894	0.000577241	0.000432285	0.000559449	0.000571771	0.000465088	0.000248509	0.000229016	0.000359968	0.000319806	0.000603047	0.000794447	0.00069397	0.000740474	0.000860437	0.000819188	0.0007674	0.000738362	0.000750556	0.000624567	0.000538639	0.00078773	0.00097928	0.000551465	0.000431875	0.000592322	0.000776232	0.000925122	0.000838238
161	RH700	700	RH	0.26	0.07	0.000126	-1.78e-05	-5.12e-06	-7.69e-05	-2.75e-05	0.000258661	0.000371158	0.000157334	9.46e-05	8.29e-05	0.000160854	0.000217029	0.000355549	0.000400393	0.000194595	0.000400986	0.000280762	0.000198211	0.000405673	0.000587247	0.000582134	0.000369311	0.000305596	0.000335801	0.000429454	0.000815841	0.000939384	0.000719295	0.0006412	0.000697803	0.000669968	0.000671497	0.000783954	0.000845427	0.000883601	0.000778926	0.000941656	0.00099981	0.00057882	0.000565534	0.000668544	0.000695981	0.000918055	0.00109206
162	RH700	700	RH	0.26	0.07	0.000209683	-4.78e-05	-5.83e-05	7.85e-05	0.000304937	0.000564893	0.000725346	0.000475593	0.000440506	0.000399335	0.000297462	0.000334988	0.000525178	0.000591606	0.000194514	0.000589498	0.000638961	0.000409754	0.000531666	0.000642548	0.000598819	0.000400912	0.000460988	0.000465356	0.000267076	0.000655496	0.000971708	0.000658332	0.000308879	0.000461462	0.000760523	0.000741214	0.000603287	0.000713308	0.000783398	0.000523245	0.000687953	0.000806025	0.000198887	0.000165101	0.000309413	0.000459059	0.000516473	0.000469656
[truncated: 1,565 more columns]
